# Supplementary material for: Comprehensive Two-Dimensional Liquid Chromatography–High-Resolution Mass Spectrometry for Complex Protein Digest Analysis Using Parallel Gradients
Source: Anal Chem. 2024 May 17;96(22):9294–301. doi: 10.1021/acs.analchem.4c02172 (PMC11154668; doi:10.1021/acs.analchem.4c02172)
Supplement: Supplementary file 2 — ac4c02172_si_002.xlsx [file ac4c02172_si_002.xlsx]

## Sheet: 146Features_CNdata
id	compound_db_identity:compound_name	compound_db_identity:compound_annotation_score	precursor_mz	mz_diff_ppm	rt	area	rt_range:min	rt_range:max	fwhm	intensity_range:min	intensity_range:max	height	rt	mz	datafile:231206_RvdH_1DCN150_016mlmin_Pmix32_2.raw:feature_state	datafile:231206_RvdH_1DCN150_016mlmin_Pmix32_2.raw:area	datafile:231206_RvdH_1DCN150_016mlmin_Pmix32_2.raw:mz_range:min	datafile:231206_RvdH_1DCN150_016mlmin_Pmix32_2.raw:mz_range:max	datafile:231206_RvdH_1DCN150_016mlmin_Pmix32_2.raw:rt_range:min	datafile:231206_RvdH_1DCN150_016mlmin_Pmix32_2.raw:rt_range:max	datafile:231206_RvdH_1DCN150_016mlmin_Pmix32_2.raw:intensity_range:min	datafile:231206_RvdH_1DCN150_016mlmin_Pmix32_2.raw:intensity_range:max	datafile:231206_RvdH_1DCN150_016mlmin_Pmix32_2.raw:height	datafile:231206_RvdH_1DCN150_016mlmin_Pmix32_2.raw:rt	datafile:231206_RvdH_1DCN150_016mlmin_Pmix32_2.raw:mz	fwhm	datafile:231206_RvdH_1DCN150_016mlmin_Pmix32_2.raw:tailing_factor	datafile:231206_RvdH_1DCN150_016mlmin_Pmix32_2.raw:asymmetry_factor
1	HP31		368.246	11.18	22.58	1109000	1.7648	2.6401	0.0804	10810	11430000	11430000	1.892	368.25	ESTIMATED	1109000	368.246	368.256	1.7648	2.6401	10810	11430000	11430000	1.892	368.25	0.0804	1.3909	1.1904
2	CN1	1	368.25	0.02	1.892	1109000	1.7648	2.6401	0.0804	10810	11430000	11430000	1.892	368.25	ESTIMATED	1109000	368.246	368.256	1.7648	2.6401	10810	11430000	11430000	1.892	368.25	0.0804	1.3909	1.1904
3	CN41	0.998	375.224	-0.08	17.1169	2915000	16.7429	17.458	0.2239	13230	13190000	13190000	17.1169	375.224	ESTIMATED	2915000	375.224	375.226	16.7429	17.458	13230	13190000	13190000	17.1169	375.224	0.2239	1.0941	1.2238
4	CN5	0.999	377.539	-0.02	3.064	1562000	2.9086	3.2905	0.1117	10010	13640000	13640000	3.064	377.539	ESTIMATED	1562000	377.539	377.541	2.9086	3.2905	10010	13640000	13640000	3.064	377.539	0.1117	1.4572	1.8722
5	CN17	1	395.242	-0.02	6.565	2720000	6.2812	6.859	0.1389	14260	18190000	18190000	6.565	395.242	ESTIMATED	2720000	395.242	395.243	6.2812	6.859	14260	18190000	18190000	6.565	395.242	0.1389	1.198	1.2019
6	HP1	0.574	416.193	13.49	2.42	2346000	2.3211	3.487	0.0857	7149	23430000	23430000	2.8478	416.198	ESTIMATED	2346000	416.193	416.199	2.3211	3.487	7149	23430000	23430000	2.8478	416.198	0.0857	0.7362	2.0182
8	CN14	1	422.045	0.01	6.1309	1718000	5.9333	6.9275	0.1214	7140	12880000	12880000	6.1309	422.045	ESTIMATED	1718000	422.042	422.046	5.9333	6.9275	7140	12880000	12880000	6.1309	422.045	0.1214	1.1995	1.288
9	CN13	0.905	423.057	-3.78	5.0342	1697000	4.8626	6.5864	0.1352	7186	10120000	10120000	5.0342	423.056	ESTIMATED	1697000	423.047	423.06	4.8626	6.5864	7186	10120000	10120000	5.0342	423.056	0.1352	1.3943	1.4992
10	CN64	1	423.714	-0.02	24.3298	2536000	23.8809	24.9762	0.222	10100	11280000	11280000	24.3298	423.714	ESTIMATED	2536000	423.713	423.715	23.8809	24.9762	10100	11280000	11280000	24.3298	423.714	0.222	0.8328	0.6364
11	CN27	1	424.562	0.02	10.618	5111000	10.258	10.976	0.2042	12820	27970000	27970000	10.618	424.562	ESTIMATED	5111000	424.562	424.563	10.258	10.976	12820	27970000	27970000	10.618	424.562	0.2042	0.959	1.4269
12	HP44		449.743	10.66	25.41	1291000	3.5194	4.2404	0.1099	14090	10250000	10250000	3.7184	449.748	ESTIMATED	1291000	449.743	449.748	3.5194	4.2404	14090	10250000	10250000	3.7184	449.748	0.1099	1.2321	0.9711
13	CN8	1	449.748	-0.01	3.7184	1291000	3.5194	4.2404	0.1099	14090	10250000	10250000	3.7184	449.748	ESTIMATED	1291000	449.746	449.748	3.5194	4.2404	14090	10250000	10250000	3.7184	449.748	0.1099	1.2321	0.9711
14	HP4		455.739	11.15	8.35	814400	1.8468	2.5329	0.1109	13410	6711000	6711000	1.9446	455.744	ESTIMATED	814400	455.739	455.745	1.8468	2.5329	13410	6711000	6711000	1.9446	455.744	0.1109	1.8907	2.3691
15	HP33	0.507	458.226	10.75	22.74	1216000	12.2256	13.1567	0.1592	10240	6794000	6794000	12.5646	458.231	ESTIMATED	1216000	458.226	458.241	12.2256	13.1567	10240	6794000	6794000	12.5646	458.231	0.1592	0.9061	0.8324
16	CN25	1	461.751	0	9.3631	2286000	9.0249	9.766	0.1711	5514	12790000	12790000	9.3631	461.751	ESTIMATED	2286000	461.75	461.752	9.0249	9.766	5514	12790000	12790000	9.3631	461.751	0.1711	0.9444	0.9286
17	HP34		470.332	9.72	23.26	655600	2.822	3.6173	0.1223	10320	4505000	4505000	3.022	470.336	ESTIMATED	655600	470.332	470.337	2.822	3.6173	10320	4505000	4505000	3.022	470.336	0.1223	1.2551	1.5182
18	CN32	0.999	471.243	0.05	11.3204	2422000	10.9376	11.7863	0.1671	10470	12780000	12780000	11.3204	471.243	ESTIMATED	2422000	471.242	471.245	10.9376	11.7863	10470	12780000	12780000	11.3204	471.243	0.1671	0.9153	0.7094
19	CN38	1	472.304	0	14.3792	2022000	14.0398	14.8563	0.1751	11550	10300000	10300000	14.3792	472.304	ESTIMATED	2022000	472.303	472.305	14.0398	14.8563	11550	10300000	10300000	14.3792	472.304	0.1751	0.9922	0.8633
20	HP6		473.762	10.46	9.69	1914000	1.9946	2.6966	0.112	10300	16380000	16380000	2.1184	473.767	ESTIMATED	1914000	473.764	473.768	1.9946	2.6966	10300	16380000	16380000	2.1184	473.767	0.112	1.6077	1.8357
21	CN57	0.978	473.907	0.88	20.7255	2410000	20.2233	20.8983	0.0958	10100	14530000	14530000	20.7255	473.907	ESTIMATED	2410000	473.906	473.92	20.2233	20.8983	10100	14530000	14530000	20.7255	473.907	0.0958	0.8457	0.7409
22	CN58	0.98	474.239	0.78	20.7255	1785000	20.2521	20.8983	0.1346	12140	11100000	11100000	20.7255	474.24	ESTIMATED	1785000	474.239	474.254	20.2521	20.8983	12140	11100000	11100000	20.7255	474.24	0.1346	0.8402	0.8255
24	HP85	0.547	486.251	11.51	42.88	10550000	28.3387	29.4631	0.1659	16770	56270000	56270000	28.7535	486.256	ESTIMATED	10550000	486.254	486.257	28.3387	29.4631	16770	56270000	56270000	28.7535	486.256	0.1659	1.0025	1.063
25	CN85	1	486.757	-0.01	28.7535	6092000	28.3547	29.4631	0.187	17110	32610000	32610000	28.7535	486.757	ESTIMATED	6092000	486.756	486.759	28.3547	29.4631	17110	32610000	32610000	28.7535	486.757	0.187	0.9983	0.9849
26	CN86	0.998	487.258	-0.09	28.7535	1893000	28.3451	29.4631	0.1568	3219	10420000	10420000	28.7535	487.258	ESTIMATED	1893000	487.257	487.266	28.3451	29.4631	3219	10420000	10420000	28.7535	487.258	0.1568	1.0067	1.043
27	HP27		500.306	10.7	21.09	1410000	6.4555	7.5662	0.1801	10380	7499000	7499000	6.7074	500.311	ESTIMATED	1410000	500.306	500.313	6.4555	7.5662	10380	7499000	7499000	6.7074	500.311	0.1801	1.1264	1.2037
28	CN55	1	501.799	0	20.4058	1794000	20.1125	20.9668	0.1522	10180	11240000	11240000	20.4058	501.799	ESTIMATED	1794000	501.797	501.8	20.1125	20.9668	10180	11240000	11240000	20.4058	501.799	0.1522	1.0371	1.266
29	CN77	1	501.825	0	26.7731	4045000	26.3674	27.029	0.2121	11760	17800000	17800000	26.7731	501.825	ESTIMATED	4045000	501.824	501.826	26.3674	27.029	11760	17800000	17800000	26.7731	501.825	0.2121	0.9612	0.8762
30	CN78	0.997	502.325	-0.12	26.7731	2421000	26.377	27.029	0.2115	13600	10620000	10620000	26.7731	502.325	ESTIMATED	2421000	502.321	502.327	26.377	27.029	13600	10620000	10620000	26.7731	502.325	0.2115	1.0811	0.7853
31	HP41		508.274	10.54	24.86	2337000	7.8297	8.9002	0.1208	10480	16850000	16850000	8.0982	508.28	ESTIMATED	2337000	508.277	508.288	7.8297	8.9002	10480	16850000	16850000	8.0982	508.28	0.1208	0.994	0.9352
32	CN53	1	509.299	0.01	19.5344	2481000	19.1593	19.9993	0.1786	14270	12580000	12580000	19.5344	509.299	ESTIMATED	2481000	509.299	509.304	19.1593	19.9993	14270	12580000	12580000	19.5344	509.299	0.1786	0.8622	0.7162
33	HP39		515.327	10.67	24.6	825500	2.3695	3.3497	0.0774	10120	8194000	8194000	2.5095	515.333	ESTIMATED	825500	515.327	515.334	2.3695	3.3497	10120	8194000	8194000	2.5095	515.333	0.0774	1.5437	1.7067
34	HP72		526.275	-20.26	33.81	1433000	16.1584	16.828	0.0811	12980	9031000	9031000	16.5393	526.265	ESTIMATED	1433000	526.255	526.275	16.1584	16.828	12980	9031000	9031000	16.5393	526.265	0.0811	1.0845	1.3537
35	HP51		530.316	10.28	27.18	3959000	10.4503	11.7415	0.1731	10190	20910000	20910000	10.7747	530.322	ESTIMATED	3959000	530.319	530.325	10.4503	11.7415	10190	20910000	20910000	10.7747	530.322	0.1731	1.0456	1.0765
36	CN46	0.999	536.294	-0.02	17.8414	7367000	17.4772	18.1308	0.1835	16710	37160000	37160000	17.8414	536.294	ESTIMATED	7367000	536.292	536.295	17.4772	18.1308	16710	37160000	37160000	17.8414	536.294	0.1835	0.9807	0.8924
37	CN47	0.996	536.626	0.16	17.8414	6521000	17.4772	18.1308	0.1766	10930	32930000	32930000	17.8414	536.626	ESTIMATED	6521000	536.626	536.63	17.4772	18.1308	10930	32930000	32930000	17.8414	536.626	0.1766	0.9425	0.8723
38	CN48	0.994	536.96	0.25	17.8414	2954000	17.5012	18.1308	0.1973	17050	15130000	15130000	17.8414	536.96	ESTIMATED	2954000	536.959	536.963	17.5012	18.1308	17050	15130000	15130000	17.8414	536.96	0.1973	0.9652	0.8027
39	HP17	0.527	543.275	11.72	17.3	1365000	10.8236	11.7463	0.1515	11140	8127000	8127000	11.0736	543.281	ESTIMATED	1365000	543.275	543.283	10.8236	11.7463	11140	8127000	8127000	11.0736	543.281	0.1515	1.092	1.0834
40	HP23		545.338	9.71	19.31	801900	2.4925	3.0258	0.0799	10240	8276000	8276000	2.6147	545.343	ESTIMATED	801900	545.337	545.346	2.4925	3.0258	10240	8276000	8276000	2.6147	545.343	0.0799	1.5546	2.0527
41	CN51	1	547.321	-0.01	19.4816	2622000	19.0518	19.9464	0.2197	10190	11740000	11740000	19.4816	547.321	ESTIMATED	2622000	547.32	547.329	19.0518	19.9464	10190	11740000	11740000	19.4816	547.321	0.2197	1.0309	0.9648
42	CN52	0.996	547.654	0.15	19.4816	2285000	19.0565	19.9464	0.2504	10170	10220000	10220000	19.4816	547.655	ESTIMATED	2285000	547.654	547.658	19.0565	19.9464	10170	10220000	10220000	19.4816	547.655	0.2504	1.0029	0.944
43	HP8		580.306	10.43	11.67	604800	3.3686	3.9351	0.0837	10140	6615000	6615000	3.487	580.312	ESTIMATED	604800	580.306	580.317	3.3686	3.9351	10140	6615000	6615000	3.487	580.312	0.0837	1.4454	1.8762
44	CN60	0.998	582.324	0.09	21.7718	2966000	21.3983	22.22	0.1818	20050	14210000	14210000	21.7718	582.324	ESTIMATED	2966000	582.322	582.325	21.3983	22.22	20050	14210000	14210000	21.7718	582.324	0.1818	0.926	0.7736
45	HP16		583.317	10.57	16.48	504400	2.1404	2.6004	0.1075	10540	4478000	4478000	2.2352	583.323	ESTIMATED	504400	583.317	583.331	2.1404	2.6004	10540	4478000	4478000	2.2352	583.323	0.1075	1.6304	2.0204
46	CN37	1	585.821	-0.01	14.3641	2774000	13.9377	14.7482	0.1977	10620	12820000	12820000	14.3641	585.821	ESTIMATED	2774000	585.82	585.823	13.9377	14.7482	10620	12820000	12820000	14.3641	585.821	0.1977	0.9124	0.7792
47	CN65	0.999	587.324	0.03	24.5481	8339000	24.1573	24.981	0.205	19410	35790000	35790000	24.5481	587.324	ESTIMATED	8339000	587.321	587.325	24.1573	24.981	19410	35790000	35790000	24.5481	587.324	0.205	1.1391	1.2004
48	CN69	0.987	587.656	0.51	24.5781	8141000	23.57	24.981	0.1946	12860	34420000	34420000	24.5781	587.657	ESTIMATED	8141000	587.65	587.659	23.57	24.981	12860	34420000	34420000	24.5781	587.657	0.1946	0.9842	0.8048
49	CN70	0.982	587.989	0.72	24.5781	4253000	23.5775	24.981	0.2122	10560	18370000	18370000	24.5781	587.99	ESTIMATED	4253000	587.984	587.992	23.5775	24.981	10560	18370000	18370000	24.5781	587.99	0.2122	0.9521	0.8742
50	HP5		600.332	10.17	9.12	438700	2.096	2.5883	0.0894	11460	4436000	4436000	2.2139	600.338	ESTIMATED	438700	600.332	600.348	2.096	2.5883	11460	4436000	4436000	2.2139	600.338	0.0894	1.3116	1.3176
51	HP26		603.322	10.83	20.23	1335000	3.9099	4.7632	0.0843	10520	13140000	13140000	4.0634	603.329	ESTIMATED	1335000	603.325	603.34	3.9099	4.7632	10520	13140000	13140000	4.0634	603.329	0.0843	1.3962	1.7651
52	CN23	0.981	615.269	-0.77	8.923	2119000	8.3622	9.7168	0.1909	10610	10710000	10710000	8.923	615.269	ESTIMATED	2119000	615.264	615.27	8.3622	9.7168	10610	10710000	10710000	8.923	615.269	0.1909	0.9924	0.8672
53	HP21		625.364	10.14	19	5498000	4.6969	6.1418	0.1464	13540	33260000	33260000	4.9272	625.37	ESTIMATED	5498000	625.367	625.372	4.6969	6.1418	13540	33260000	33260000	4.9272	625.37	0.1464	1.1973	1.1935
54	HP22		626.365	9.75	19	1857000	4.6969	6.0506	0.1463	3714	11260000	11260000	4.9272	626.372	ESTIMATED	1857000	626.369	626.377	4.6969	6.0506	3714	11260000	11260000	4.9272	626.372	0.1463	1.2011	1.1925
55	CN61	0.996	627.651	0.17	23.5583	1709000	22.7315	23.68	0.1915	15900	10190000	10190000	23.5583	627.651	ESTIMATED	1709000	627.647	627.652	22.7315	23.68	15900	10190000	10190000	23.5583	627.651	0.1915	0.7384	0.5383
56	CN62	0.998	627.983	0.06	23.5583	1825000	22.7123	23.68	0.1724	10690	10640000	10640000	23.5583	627.983	ESTIMATED	1825000	627.982	627.986	22.7123	23.68	10690	10640000	10640000	23.5583	627.983	0.1724	0.7381	0.5433
57	HP3		631.338	9.06	6.2	499000	1.7648	2.5699	0.0945	10820	4548000	4548000	2.1743	631.344	ESTIMATED	499000	631.323	631.351	1.7648	2.5699	10820	4548000	4548000	2.1743	631.344	0.0945	0.811	0.4418
58	HP30		632.338	9.1	22.28	606400	6.0116	6.641	0.1222	10090	4388000	4388000	6.229	632.343	ESTIMATED	606400	632.338	632.356	6.0116	6.641	10090	4388000	4388000	6.229	632.343	0.1222	1.0307	0.491
59	HP91	0.577	634.353	11.92	50.67	14470000	37.5143	38.3493	0.2878	11120	59080000	59080000	37.9933	634.361	ESTIMATED	14470000	634.357	634.362	37.5143	38.3493	11120	59080000	59080000	37.9933	634.361	0.2878	0.9399	0.756
60	HP90	0.588	634.853	11.45	50.67	10370000	37.5432	38.3493	0.2213	19140	42210000	42210000	37.9625	634.86	ESTIMATED	10370000	634.856	634.863	37.5432	38.3493	19140	42210000	42210000	37.9625	634.86	0.2213	0.9421	1.014
61	CN94	0.99	635.36	0.39	37.9796	4160000	37.5288	38.3493	0.2255	2532	16580000	16580000	37.9796	635.361	ESTIMATED	4160000	635.36	635.37	37.5288	38.3493	2532	16580000	16580000	37.9796	635.361	0.2255	1.1695	0.8723
62	HP55		636.333	10.79	28.7	4009000	9.9991	11.0688	0.1731	13470	21120000	21120000	10.618	636.34	ESTIMATED	4009000	636.317	636.342	9.9991	11.0688	13470	21120000	21120000	10.618	636.34	0.1731	1.0953	1.1983
63	CN43	0.999	636.811	0.06	17.6197	2198000	17.0735	18.2044	0.1647	15490	12340000	12340000	17.6197	636.812	ESTIMATED	2198000	636.802	636.813	17.0735	18.2044	15490	12340000	12340000	17.6197	636.812	0.1647	1.1939	1.535
64	HP56		636.832	11.44	28.7	2665000	10.2643	11.2633	0.1761	13580	13790000	13790000	10.618	636.84	ESTIMATED	2665000	636.836	636.842	10.2643	11.2633	13580	13790000	13790000	10.618	636.84	0.1761	1.0849	1.1924
66	HP14		639.343	10.01	15.92	1203000	2.7724	3.6786	0.0878	10820	12270000	12270000	2.8866	639.35	ESTIMATED	1203000	639.343	639.353	2.7724	3.6786	10820	12270000	12270000	2.8866	639.35	0.0878	1.3403	1.5265
67	CN4	0.999	639.35	-0.03	2.8866	1203000	2.7724	3.6786	0.0878	10820	12270000	12270000	2.8866	639.35	ESTIMATED	1203000	639.348	639.353	2.7724	3.6786	10820	12270000	12270000	2.8866	639.35	0.0878	1.3403	1.5265
68	HP62	0.556	644.395	11.17	31.38	716200	20.7216	21.4764	0.1896	12350	3447000	3447000	21.071	644.402	ESTIMATED	716200	644.395	644.405	20.7216	21.4764	12350	3447000	3447000	21.071	644.402	0.1896	0.8846	0.8824
69	HP52		647.385	10.13	28.08	1320000	7.9177	8.8909	0.1955	10040	6881000	6881000	8.169	647.391	ESTIMATED	1320000	647.385	647.394	7.9177	8.8909	10040	6881000	6881000	8.169	647.391	0.1955	1.3262	1.5754
70	HP11	0.763	649.33	4.96	13.73	719800	9.9606	11.1088	0.128	11780	4440000	4440000	10.6286	649.334	ESTIMATED	719800	649.306	649.349	9.9606	11.1088	11780	4440000	4440000	10.6286	649.334	0.128	0.9922	1.0726
71	HP15	0.519	650.311	11.91	16.43	4010000	10.0871	11.4459	0.1472	7499	23880000	23880000	10.4077	650.319	ESTIMATED	4010000	650.312	650.337	10.0871	11.4459	7499	23880000	23880000	10.4077	650.319	0.1472	1.0137	0.9372
72	CN73	1	651.328	0.01	25.8123	3068000	25.4741	26.9798	0.187	13470	15360000	15360000	25.8123	651.328	ESTIMATED	3068000	651.325	651.331	25.4741	26.9798	13470	15360000	15360000	25.8123	651.328	0.187	1.2301	1.4277
73	CN74	1	651.66	0	25.8123	3323000	25.4693	27.5651	0.1836	10610	15050000	15050000	25.8123	651.66	ESTIMATED	3323000	651.655	651.662	25.4693	27.5651	10610	15050000	15050000	25.8123	651.66	0.1836	2.8603	1.4172
74	HP49		653.36	10.74	26.15	3181000	12.2604	13.5029	0.235	10490	12070000	12070000	12.6155	653.367	ESTIMATED	3181000	653.363	653.368	12.2604	13.5029	10490	12070000	12070000	12.6155	653.367	0.235	1.5076	1.9284
75	HP50		653.859	10.28	26.15	2236000	12.2749	13.2299	0.2486	11280	8677000	8677000	12.6155	653.866	ESTIMATED	2236000	653.859	653.869	12.2749	13.2299	11280	8677000	8677000	12.6155	653.866	0.2486	1.4043	1.8658
76	HP13		659.38	10.01	14.89	1565000	2.9844	3.7399	0.1026	10110	15210000	15210000	3.1245	659.387	ESTIMATED	1565000	659.382	659.39	2.9844	3.7399	10110	15210000	15210000	3.1245	659.387	0.1026	1.3269	1.5375
77	HP79	0.695	660.843	10.85	40.06	5209000	36.9227	37.7948	0.2599	10470	25280000	25280000	37.3511	660.851	ESTIMATED	5209000	660.847	660.857	36.9227	37.7948	10470	25280000	25280000	37.3511	660.851	0.2599	0.9239	0.7705
78	CN92	0.997	661.35	0.12	37.3511	3863000	36.9483	37.7783	0.2034	12040	18540000	18540000	37.3511	661.35	ESTIMATED	3863000	661.349	661.359	36.9483	37.7783	12040	18540000	18540000	37.3511	661.35	0.2034	0.9082	0.6914
79	CN39	0.981	669.344	-0.76	16.5512	2139000	16.2176	17.1598	0.1792	10610	11380000	11380000	16.5512	669.344	ESTIMATED	2139000	669.338	669.347	16.2176	17.1598	10610	11380000	11380000	16.5512	669.344	0.1792	0.9408	0.7799
80	HP9		677.359	9.14	12.48	1197000	2.6796	3.6523	0.1024	10560	10130000	10130000	3.1784	677.365	ESTIMATED	1197000	677.345	677.372	2.6796	3.6523	10560	10130000	10130000	3.1784	677.365	0.1024	7.0696	1.078
81	HP35	0.555	682.33	10.96	23.58	2154000	31.2987	32.3685	0.2041	10450	10120000	10120000	31.6444	682.337	ESTIMATED	2154000	682.334	682.34	31.2987	32.3685	10450	10120000	10120000	31.6444	682.337	0.2041	0.9937	0.9222
82	HP95	0.568	692.866	12.84	55.72	12530000	42.8564	44.375	0.2463	5807	52480000	52480000	43.3911	692.875	ESTIMATED	12530000	692.868	692.876	42.8564	44.375	5807	52480000	52480000	43.3911	692.875	0.2463	0.9297	0.8027
83	HP96	0.588	693.365	12.05	55.72	10840000	42.8852	44.375	0.2452	6048	44960000	44960000	43.3911	693.374	ESTIMATED	10840000	693.365	693.376	42.8852	44.375	6048	44960000	44960000	43.3911	693.374	0.2452	0.9312	0.8036
84	HP97	0.58	693.865	12.36	55.72	4884000	42.8612	44.2633	0.2439	1982	20180000	20180000	43.3911	693.874	ESTIMATED	4884000	693.866	693.878	42.8612	44.2633	1982	20180000	20180000	43.3911	693.874	0.2439	0.9531	0.7961
85	HP19		702.363	11.69	17.8	1159000	7.1295	7.9177	0.1626	13610	6565000	6565000	7.4248	702.372	ESTIMATED	1159000	702.336	702.379	7.1295	7.9177	13610	6565000	6565000	7.4248	702.372	0.1626	0.9649	0.9631
87	HP74	0.619	716.405	11.16	36.32	2832000	28.5245	29.2433	0.1758	11120	14820000	14820000	28.8916	716.413	ESTIMATED	2832000	716.377	716.418	28.5245	29.2433	11120	14820000	14820000	28.8916	716.413	0.1758	0.8875	0.6232
88	CN22	0.987	722.331	-0.53	8.5561	1654000	7.5022	9.2528	0.1537	6835	10340000	10340000	8.5561	722.331	ESTIMATED	1654000	722.307	722.336	7.5022	9.2528	6835	10340000	10340000	8.5561	722.331	0.1537	1.024	0.9003
89	HP86	0.644	732.462	12.68	45.92	1196000	41.9431	44.3462	0.2389	11170	4486000	4486000	42.3287	732.472	ESTIMATED	1196000	732.462	732.474	41.9431	44.3462	11170	4486000	4486000	42.3287	732.472	0.2389	0.9419	0.7419
90	HP28		733.418	8.22	21.52	506200	2.5043	3.1095	0.0988	9084	4665000	4665000	2.629	733.424	ESTIMATED	506200	733.418	733.425	2.5043	3.1095	9084	4665000	4665000	2.629	733.424	0.0988	1.6754	2.1494
91	HP29	0.652	738.852	11.73	22.23	1924000	19.4999	20.3794	0.1552	12230	10440000	10440000	19.8044	738.86	ESTIMATED	1924000	738.85	738.861	19.4999	20.3794	12230	10440000	10440000	19.8044	738.86	0.1552	0.9607	0.9073
92	CN20	0.999	747.309	0.02	8.1467	2423000	7.8648	8.9526	0.1342	10180	16040000	16040000	8.1467	747.309	ESTIMATED	2423000	747.305	747.315	7.8648	8.9526	10180	16040000	16040000	8.1467	747.309	0.1342	1.0998	1.0771
93	CN21	0.982	747.808	0.72	8.1467	1742000	7.8841	8.863	0.1667	10110	11450000	11450000	8.1467	747.808	ESTIMATED	1742000	747.805	747.816	7.8841	8.863	10110	11450000	11450000	8.1467	747.808	0.1667	1.1126	1.1831
94	HP70	0.651	748.367	11.99	32.84	2671000	29.2096	30.3572	0.1922	10140	13110000	13110000	29.5852	748.376	ESTIMATED	2671000	748.361	748.38	29.2096	30.3572	10140	13110000	13110000	29.5852	748.376	0.1922	0.9006	0.7775
95	HP75		748.432	10.63	36.5	4393000	16.7205	18.3464	0.1886	10930	20540000	20540000	17.1489	748.44	ESTIMATED	4393000	748.436	748.443	16.7205	18.3464	10930	20540000	20540000	17.1489	748.44	0.1886	0.9457	0.8939
96	HP76		749.433	11.76	36.5	1803000	16.7205	17.7923	0.1868	4680	8480000	8480000	17.1169	749.442	ESTIMATED	1803000	749.433	749.449	16.7205	17.7923	4680	8480000	8480000	17.1169	749.442	0.1868	1.0881	1.2303
97	HP24		751.836	10.27	20.15	1634000	8.6621	9.7997	0.1373	12120	10200000	10200000	9.1789	751.844	ESTIMATED	1634000	751.84	751.847	8.6621	9.7997	12120	10200000	10200000	9.1789	751.844	0.1373	1.0549	1.0399
98	HP25		752.335	11.37	20.17	1304000	8.608	9.7997	0.15	10830	7944000	7944000	9.1789	752.344	ESTIMATED	1304000	752.335	752.357	8.608	9.7997	10830	7944000	7944000	9.1789	752.344	0.15	1.0484	1.0846
99	HP48		758.42	9.33	25.87	2081000	5.8982	6.8002	0.1546	10070	13480000	13480000	6.1309	758.427	ESTIMATED	2081000	758.424	758.43	5.8982	6.8002	10070	13480000	13480000	6.1309	758.427	0.1546	1.265	1.4163
100	CN79		766.909	26.19	27.7715	6005000	48.4947	50.2501	0.2229	10120	24470000	24470000	48.9857	766.929	ESTIMATED	6005000	766.914	766.931	48.4947	50.2501	10120	24470000	24470000	48.9857	766.929	0.2229	0.8066	0.5944
101	HP88	0.701	766.92	11.95	49.02	6005000	48.4947	50.2501	0.2229	10120	24470000	24470000	48.9857	766.929	ESTIMATED	6005000	766.924	766.931	48.4947	50.2501	10120	24470000	24470000	48.9857	766.929	0.2229	0.8066	0.5944
102	CN80		767.406	28.49	27.7715	4939000	48.5043	49.6507	0.2325	11440	19780000	19780000	48.9633	767.427	ESTIMATED	4939000	767.406	767.431	48.5043	49.6507	11440	19780000	19780000	48.9633	767.427	0.2325	0.9035	0.7908
103	HP89	0.694	767.418	12.21	49.02	4939000	48.5043	49.6507	0.2325	11440	19780000	19780000	48.9633	767.427	ESTIMATED	4939000	767.423	767.431	48.5043	49.6507	11440	19780000	19780000	48.9633	767.427	0.2325	0.9035	0.7908
104	CN102	1	767.927	-0.01	48.9445	2494000	48.5043	50.1973	0.2266	4527	10150000	10150000	48.9445	767.927	ESTIMATED	2494000	767.925	767.933	48.5043	50.1973	4527	10150000	10150000	48.9445	767.927	0.2266	1.0035	0.8466
105	HP69		772.489	10.48	32.55	4332000	11.0992	12.6155	0.1931	10200	21260000	21260000	11.4351	772.497	ESTIMATED	4332000	772.487	772.5	11.0992	12.6155	10200	21260000	21260000	11.4351	772.497	0.1931	1.1623	1.5539
106	HP68		773.491	11.03	32.54	1809000	11.104	12.6114	0.1971	4123	9005000	9005000	11.4351	773.499	ESTIMATED	1809000	773.486	773.504	11.104	12.6114	4123	9005000	9005000	11.4351	773.499	0.1971	1.176	1.3503
108	HP59		789.468	9.38	29.34	872900	6.3223	7.139	0.114	11830	5951000	5951000	6.5615	789.476	ESTIMATED	872900	789.468	789.48	6.3223	7.139	11830	5951000	5951000	6.5615	789.476	0.114	1.0873	1.1328
109	CN106	0.992	791.432	0.31	51.9398	2414000	51.5237	52.4967	0.2314	13710	10630000	10630000	51.9398	791.432	ESTIMATED	2414000	791.428	791.434	51.5237	52.4967	13710	10630000	10630000	51.9398	791.432	0.2314	0.8519	0.6854
110	CN107	0.996	791.764	0.17	51.9398	3080000	51.514	52.3117	0.2222	13950	13620000	13620000	51.9398	791.764	ESTIMATED	3080000	791.758	791.766	51.514	52.3117	13950	13620000	13620000	51.9398	791.764	0.2222	0.8531	0.5607
111	HP77	0.628	802.443	9.85	38.57	2388000	28.5491	29.6377	0.1791	10780	12690000	12690000	28.8916	802.451	ESTIMATED	2388000	802.428	802.454	28.5491	29.6377	10780	12690000	12690000	28.8916	802.451	0.1791	0.9561	0.832
112	HP37	0.593	803.928	10.82	24.51	4567000	17.482	18.2044	0.1766	10580	24560000	24560000	17.8025	803.937	ESTIMATED	4567000	803.933	803.941	17.482	18.2044	10580	24560000	24560000	17.8025	803.937	0.1766	1.1397	1.2187
113	HP38	0.58	804.427	11.35	24.51	3860000	17.4916	18.2044	0.1702	14380	20670000	20670000	17.8129	804.436	ESTIMATED	3860000	804.432	804.441	17.4916	18.2044	14380	20670000	20670000	17.8129	804.436	0.1702	1.0197	1.0755
114	HP36	0.561	804.927	12.08	24.51	1791000	17.4868	18.2044	0.1726	3506	9678000	9678000	17.8025	804.937	ESTIMATED	1791000	804.927	804.946	17.4868	18.2044	3506	9678000	9678000	17.8025	804.937	0.1726	1.1219	1.231
115	HP66	0.541	820.47	10.39	32.37	2591000	19.075	20.2569	0.2036	13150	11340000	11340000	19.4449	820.478	ESTIMATED	2591000	820.474	820.482	19.075	20.2569	13150	11340000	11340000	19.4449	820.478	0.2036	1.1523	1.3027
116	HP67	0.513	820.969	11.51	32.37	2351000	19.0611	20.6773	0.2146	10110	9944000	9944000	19.4449	820.978	ESTIMATED	2351000	820.969	820.987	19.0611	20.6773	10110	9944000	9944000	19.4449	820.978	0.2146	1.1626	1.3216
117	HP12		822.399	9.59	13.97	372300	2.4351	2.9718	0.0756	11790	4440000	4440000	2.5626	822.407	ESTIMATED	372300	822.398	822.41	2.4351	2.9718	11790	4440000	4440000	2.5626	822.407	0.0756	1.5714	1.6068
118	HP32	0.672	830.898	11.73	22.58	2647000	23.8265	25.9532	0.2109	15510	10890000	10890000	24.1297	830.907	ESTIMATED	2647000	830.902	830.913	23.8265	25.9532	15510	10890000	10890000	24.1297	830.907	0.2109	1.3439	1.5651
119	HP2	0.65	831.38	10.56	2.43	575300	2.76	3.3497	0.0785	10520	6525000	6525000	2.8478	831.389	ESTIMATED	575300	831.38	831.394	2.76	3.3497	10520	6525000	6525000	2.8478	831.389	0.0785	1.5914	1.928
120	HP43		838.474	10.42	24.94	545700	7.9573	8.7211	0.1551	11020	3092000	3092000	8.227	838.483	ESTIMATED	545700	838.474	838.486	7.9573	8.7211	11020	3092000	3092000	8.227	838.483	0.1551	1.0628	1.0013
121	CN82	0.999	838.898	0.04	28.6339	2393000	28.2813	30.7185	0.1667	10800	13270000	13270000	28.6339	838.898	ESTIMATED	2393000	838.894	838.903	28.2813	30.7185	10800	13270000	13270000	28.6339	838.898	0.1667	1.1144	1.0322
122	CN81	0.998	839.397	-0.1	28.6085	2441000	28.2669	30.8555	0.1664	7008	11890000	11890000	28.6085	839.397	ESTIMATED	2441000	839.39	839.404	28.2669	30.8555	7008	11890000	11890000	28.6085	839.397	0.1664	3.1433	0.8403
123	HP57	0.727	844.422	7.89	28.95	2633000	24.2328	25.2604	0.1715	11940	14470000	14470000	24.5781	844.429	ESTIMATED	2633000	844.389	844.436	24.2328	25.2604	11940	14470000	14470000	24.5781	844.429	0.1715	0.9576	0.8145
124	HP58	0.662	844.92	10.48	28.95	2531000	24.2408	26.2863	0.171	11880	13040000	13040000	24.5781	844.929	ESTIMATED	2531000	844.92	844.937	24.2408	26.2863	11880	13040000	13040000	24.5781	844.929	0.171	0.9486	0.8205
125	HP63	0.632	880.474	9.96	32.21	7675000	24.1612	25.834	0.1929	14390	32620000	32620000	24.5481	880.483	ESTIMATED	7675000	880.478	880.494	24.1612	25.834	14390	32620000	32620000	24.5481	880.483	0.1929	1.1424	1.2178
126	HP64	0.602	880.971	11.18	32.21	7784000	23.5775	27.0578	0.1891	11050	30320000	30320000	24.5481	880.981	ESTIMATED	7784000	880.972	880.987	23.5775	27.0578	11050	30320000	30320000	24.5481	880.981	0.1891	1.1088	1.1704
127	HP65	0.604	881.47	11.07	32.21	4254000	23.5775	26.9798	0.1927	11150	15280000	15280000	24.5481	881.48	ESTIMATED	4254000	881.471	881.489	23.5775	26.9798	11150	15280000	15280000	24.5481	881.48	0.1927	3.4128	1.1633
128	HP45		887.451	8.34	25.7	824700	6.2097	6.8002	0.1534	14510	4488000	4488000	6.4628	887.458	ESTIMATED	824700	887.451	887.459	6.2097	6.8002	14510	4488000	4488000	6.4628	887.458	0.1534	1.4731	1.7997
129	HP46		887.949	11.11	25.7	766500	6.2136	6.8002	0.173	14220	4153000	4153000	6.4628	887.959	ESTIMATED	766500	887.949	887.961	6.2136	6.8002	14220	4153000	4153000	6.4628	887.959	0.173	1.5612	1.7482
131	HP60	0.632	940.962	9.76	31.28	1291000	23.088	24.1176	0.1891	11960	6185000	6185000	23.5467	940.971	ESTIMATED	1291000	940.962	940.979	23.088	24.1176	11960	6185000	6185000	23.5467	940.971	0.1891	0.9959	0.9651
132	HP61	0.631	941.463	9.82	31.28	1424000	22.7715	24.1495	0.1906	11030	6475000	6475000	23.5467	941.472	ESTIMATED	1424000	941.463	941.487	22.7715	24.1495	11030	6475000	6475000	23.5467	941.472	0.1906	0.9694	0.9212
133	HP83	0.565	971.493	10.82	42.85	2388000	28.3739	29.5191	0.2366	10570	10520000	10520000	28.7502	971.504	ESTIMATED	2388000	971.499	971.51	28.3739	29.5191	10570	10520000	10520000	28.7502	971.504	0.2366	1.0101	1.0135
134	HP84	0.523	972.495	12.5	42.85	1416000	28.3787	29.5107	0.2308	6494	6272000	6272000	28.7502	972.507	ESTIMATED	1416000	972.495	972.518	28.3787	29.5107	6494	6272000	6272000	28.7502	972.507	0.2308	1.0075	0.9636
135	HP53	0.716	976.478	9.53	28.43	3167000	25.4693	27.4822	0.3947	12820	15120000	15120000	25.834	976.488	ESTIMATED	3167000	976.469	976.494	25.4693	27.4822	12820	15120000	15120000	25.834	976.488	0.3947	1.0911	0.9962
136	HP54	0.687	976.976	10.7	28.43	3509000	25.4645	27.74	0.1822	10780	16030000	16030000	25.834	976.986	ESTIMATED	3509000	976.979	976.993	25.4645	27.74	10780	16030000	16030000	25.834	976.986	0.1822	2.3638	0.8169
137	HP71	0.553	1002.58	10.21	33.08	1757000	20.1221	21.0329	0.1502	12090	10540000	10540000	20.4133	1002.59	ESTIMATED	1757000	1002.58	1002.59	20.1221	21.0329	12090	10540000	10540000	20.4133	1002.59	0.1502	1.024	1.0117
139	CN49	0.999	1025.48	0.02	19.1431	1823000	18.8029	19.8377	0.1599	10320	10400000	10400000	19.1431	1025.49	ESTIMATED	1823000	1025.48	1025.49	18.8029	19.8377	10320	10400000	10400000	19.1431	1025.49	0.1599	0.9735	0.9541
140	HP78	0.618	1032.5	12.32	39.01	1766000	44.4723	45.5316	0.1877	12290	8775000	8775000	44.824	1032.51	ESTIMATED	1766000	1032.5	1032.51	44.4723	45.5316	12290	8775000	8775000	44.824	1032.51	0.1877	0.878	0.7133
141	CN96	1	1064.18	0	40.434	2873000	39.6901	41.6314	0.1994	11280	12270000	12270000	40.434	1064.18	ESTIMATED	2873000	1064.17	1064.18	39.6901	41.6314	11280	12270000	12270000	40.434	1064.18	0.1994	0.9173	0.7684
142	CN97	0.999	1064.51	-0.04	40.434	2737000	39.6997	41.695	0.2069	11330	11570000	11570000	40.434	1064.51	ESTIMATED	2737000	1064.5	1064.51	39.6997	41.695	11330	11570000	11570000	40.434	1064.51	0.2069	0.9061	0.7326
143	HP82	0.572	1187.13	12.86	42.81	2952000	51.5032	52.809	0.2223	10350	13010000	13010000	51.9087	1187.14	ESTIMATED	2952000	1187.13	1187.15	51.5032	52.809	10350	13010000	13010000	51.9087	1187.14	0.2223	0.9198	0.7678
144	HP80	0.582	1187.63	12.45	42.81	2081000	51.5189	52.7262	0.2293	7598	9153000	9153000	51.925	1187.64	ESTIMATED	2081000	1187.63	1187.65	51.5189	52.7262	7598	9153000	9153000	51.925	1187.64	0.2293	0.87	0.6436
145	HP94	0.665	1199.61	12.62	51.65	1793000	53.3111	54.2976	0.2152	10670	8611000	8611000	53.6925	1199.62	ESTIMATED	1793000	1199.61	1199.63	53.3111	54.2976	10670	8611000	8611000	53.6925	1199.62	0.2152	0.9971	0.6923
146	HP92	0.579	1267.7	11.84	50.67	1514000	37.6024	38.5198	0.2042	10050	7202000	7202000	37.9933	1267.71	ESTIMATED	1514000	1267.7	1267.72	37.6024	38.5198	10050	7202000	7202000	37.9933	1267.71	0.2042	0.8972	0.7645
								Average	0.172492
								Median	0.1766
								SD	0.0511621
								RSD	0.296605
						tg	60	Nc av	205.613
						Area			tmin	1982
						Average	19.5589		tmax	20050
						SD	14.0532			311.517

## Sheet: 146Features_HPdata
id	compound_db_identity:compound_name	compound_db_identity:compound_annotation_score	compound_db_identity:precursor_mz	compound_db_identity:mz_diff_ppm	compound_db_identity:rt	area	height	fwhm	rt	mz	datafile:240111_RvdH_1D_HPH_C18_016mlmin_pmix1.raw:feature_state	datafile:240111_RvdH_1D_HPH_C18_016mlmin_pmix1.raw:area	datafile:240111_RvdH_1D_HPH_C18_016mlmin_pmix1.raw:mz_range:min	datafile:240111_RvdH_1D_HPH_C18_016mlmin_pmix1.raw:mz_range:max	datafile:240111_RvdH_1D_HPH_C18_016mlmin_pmix1.raw:rt_range:min	datafile:240111_RvdH_1D_HPH_C18_016mlmin_pmix1.raw:rt_range:max	datafile:240111_RvdH_1D_HPH_C18_016mlmin_pmix1.raw:intensity_range:min	datafile:240111_RvdH_1D_HPH_C18_016mlmin_pmix1.raw:intensity_range:max	datafile:240111_RvdH_1D_HPH_C18_016mlmin_pmix1.raw:height	datafile:240111_RvdH_1D_HPH_C18_016mlmin_pmix1.raw:rt	datafile:240111_RvdH_1D_HPH_C18_016mlmin_pmix1.raw:mz	datafile:240111_RvdH_1D_HPH_C18_016mlmin_pmix1.raw:fwhm	datafile:240111_RvdH_1D_HPH_C18_016mlmin_pmix1.raw:tailing_factor	datafile:240111_RvdH_1D_HPH_C18_016mlmin_pmix1.raw:asymmetry_factor
1	HP31	0.999	368.246	-0.05	22.58	11350000	54600000	0.1635	22.5796	368.246	ESTIMATED	11350000	368.245	368.247	22.3175	24.507	20660	54600000	54600000	22.5796	368.246	0.1635	2.5056	3.0296
5	CN17	0.593	395.242	-8.58	6.565	37260	312500	0.1065	9.0955	395.239	ESTIMATED	37260	395.236	395.242	9.0004	9.3174	11080	312500	312500	9.0955	395.239	0.1065	1.697	2.0958
6	HP1	0.93	416.193	2.81	2.42	6122000	67560000	0.0888	2.4202	416.194	ESTIMATED	6122000	416.193	416.195	2.2965	2.848	10120	67560000	67560000	2.4202	416.194	0.0888	2.545	3.6174
7	CN12	0.248	421.061	-10.18	5.0342	62920000	178800000	0.2018	10.0435	421.057	ESTIMATED	62920000	421.056	421.063	9.6944	16.4356	24460	178800000	178800000	10.0435	421.057	0.2018	4.6396	4.2714
8	CN14	0.742	422.045	-9.93	6.1309	12200000	45340000	0.1733	6.2548	422.041	ESTIMATED	12200000	422.037	422.046	6.1154	9.9093	13610	45340000	45340000	6.2548	422.041	0.1733	4.6528	3.2137
9	CN13	0.247	423.057	-10.26	5.0342	3300000	37020000	0.0871	10.037	423.053	ESTIMATED	3300000	423.04	423.057	9.7419	10.0662	10200	37020000	37020000	10.037	423.053	0.0871	0.6427	0.3064
10	CN64	0.573	423.714	-11.36	24.3298	752900	6296000	0.1148	31.2685	423.709	ESTIMATED	752900	423.709	423.714	31.0801	31.6172	11690	6296000	6296000	31.2685	423.709	0.1148	1.2265	1.5973
12	HP44	0.997	449.743	0.1	25.41	8801000	73830000	0.105	25.4134	449.743	ESTIMATED	8801000	449.741	449.746	24.9818	26.1292	25170	73830000	73830000	25.4134	449.743	0.105	1.4381	1.6909
14	HP4	0.997	455.739	-0.09	8.35	5676000	66250000	0.0719	8.3547	455.739	ESTIMATED	5676000	455.737	455.74	8.1422	9.3096	11560	66250000	66250000	8.3547	455.739	0.0719	1.5788	1.8374
15	HP33	0.996	458.226	0.17	22.74	8621000	56580000	0.1285	22.7427	458.227	ESTIMATED	8621000	458.222	458.229	21.5423	24.4538	7430	56580000	56580000	22.7427	458.227	0.1285	1.5537	1.8333
16	CN25	0.276	461.751	-11.92	9.3631	1596000	14900000	0.095	17.337	461.746	ESTIMATED	1596000	461.744	461.751	17.2003	17.8547	13060	14900000	14900000	17.337	461.746	0.095	1.1611	1.1625
17	HP34	1	470.332	0	23.26	10230000	55870000	0.1587	23.2568	470.332	ESTIMATED	10230000	470.328	470.333	22.4961	24.8296	30640	55870000	55870000	23.2568	470.332	0.1587	1.6219	2.2992
20	CN2	0.243	473.767	-10.3	2.1184	5035000	54220000	0.0796	9.6877	473.762	ESTIMATED	5035000	473.759	473.764	9.5026	10.0727	10740	54220000	54220000	9.6877	473.762	0.0796	1.5406	1.6799
21	CN57	0.316	473.907	-12.46	20.7255	382700	3960000	0.0816	36.1781	473.901	ESTIMATED	382700	473.901	473.91	35.9165	36.4664	11610	3960000	3960000	36.1781	473.901	0.0816	1.5699	1.8009
22	CN58	0.395	474.239	-9.28	20.7255	286000	3071000	0.0866	36.1781	474.235	ESTIMATED	286000	474.235	474.239	36.0662	36.3089	18690	3071000	3071000	36.1781	474.235	0.0866	1.2605	1.8555
23	CN18	0.272	479.253	-10.92	7.0622	15530000	95210000	0.1323	13.4896	479.248	ESTIMATED	15530000	479.245	479.251	12.6559	15.8994	10030	95210000	95210000	13.4896	479.248	0.1323	1.3978	1.851
24	CN84	0.462	486.256	-11.68	28.7535	9604000	69190000	0.1418	42.8766	486.251	ESTIMATED	9604000	486.248	486.254	42.4801	44.0751	12980	69190000	69190000	42.8766	486.251	0.1418	1.0829	1.0282
25	CN85	0.488	486.757	-10.67	28.7535	5520000	40060000	0.141	42.8669	486.751	ESTIMATED	5520000	486.751	486.757	42.6023	44.0366	10480	40060000	40060000	42.8669	486.751	0.141	1.1759	1.2479
26	CN86	0.483	487.258	-10.85	28.7535	1718000	12470000	0.1302	42.8701	487.252	ESTIMATED	1718000	487.252	487.258	42.6226	43.3369	4436	12470000	12470000	42.8701	487.252	0.1302	1.1408	1.1218
27	HP27	0.999	500.306	-0.03	21.09	14970000	91410000	0.139	21.0943	500.306	ESTIMATED	14970000	500.302	500.308	20.8607	22.6559	15350	91410000	91410000	21.0943	500.306	0.139	1.6208	1.7027
28	CN55	0.41	501.799	-11.17	20.4058	650500	4554000	0.1293	33.0862	501.793	ESTIMATED	650500	501.791	501.799	32.8677	33.6106	25980	4554000	4554000	33.0862	501.793	0.1293	1.3206	1.4467
29	CN77	0.329	501.825	-11.59	26.7731	2909000	26830000	0.0915	47.1878	501.819	ESTIMATED	2909000	501.818	501.825	46.6633	48.2869	10370	26830000	26830000	47.1878	501.819	0.0915	1.1529	1.1922
30	CN78	0.354	502.325	-10.57	26.7731	1715000	16040000	0.6408	47.1878	502.32	ESTIMATED	1715000	502.319	502.325	46.8168	47.866	11170	16040000	16040000	47.1878	502.32	0.6408	1.133	1.0835
31	CN19	0.237	508.279	-10.52	8.0982	20210000	111800000	0.1457	24.8572	508.274	ESTIMATED	20210000	508.267	508.282	23.6593	27.1634	16600	111800000	111800000	24.8572	508.274	0.1457	1.4105	1.2588
32	CN53	0.325	509.299	-10.9	19.5344	5343000	44290000	0.0914	35.2726	509.294	ESTIMATED	5343000	509.285	509.318	32.5965	36.4697	36920	44290000	44290000	35.2726	509.294	0.0914	1.3396	1.5583
33	HP39	1	515.327	0	24.6	13640000	90010000	0.1246	24.5982	515.327	ESTIMATED	13640000	515.317	515.331	23.3246	26.9043	13180	90010000	90010000	24.5982	515.327	0.1246	1.357	1.7726
34	HP72	0.996	526.275	-0.15	33.81	8807000	53510000	0.1321	33.8135	526.275	ESTIMATED	8807000	526.262	526.278	32.9725	36.1781	15160	53510000	53510000	33.8135	526.275	0.1321	1.462	1.7333
35	CN31	0.255	530.322	-9.81	10.7747	15850000	115700000	0.1096	27.1798	530.316	ESTIMATED	15850000	530.311	530.339	26.597	29.3955	17650	115700000	115700000	27.1798	530.316	0.1096	1.5841	1.7113
36	CN46	0.513	536.294	-12	17.8414	4495000	45600000	0.0899	24.5198	536.288	ESTIMATED	4495000	536.283	536.294	24.3599	25.344	14680	45600000	45600000	24.5198	536.288	0.0899	1.3608	1.208
37	CN47	0.563	536.626	-10.01	17.8414	3903000	38480000	0.0982	24.5198	536.621	ESTIMATED	3903000	536.621	536.626	24.3599	24.9064	10410	38480000	38480000	24.5198	536.621	0.0982	1.418	1.2912
38	CN48	0.576	536.96	-9.46	17.8414	1795000	17420000	0.1086	24.5198	536.955	ESTIMATED	1795000	536.953	536.96	24.3733	24.8506	12600	17420000	17420000	24.5198	536.955	0.1086	1.3057	1.3165
39	HP17	1	543.275	0.01	17.3	5083000	50840000	0.0906	17.3038	543.275	ESTIMATED	5083000	543.271	543.284	17.1609	18.2292	11470	50840000	50840000	17.3038	543.275	0.0906	1.3783	1.5914
40	HP23	0.999	545.338	0.02	19.31	14700000	99890000	0.1163	19.3117	545.338	ESTIMATED	14700000	545.327	545.343	18.2097	21.1179	10380	99890000	99890000	19.3117	545.338	0.1163	1.5891	1.8868
41	CN51	0.373	547.321	-11.84	19.4816	848700	7418000	0.1117	32.3897	547.315	ESTIMATED	848700	547.313	547.321	32.2525	32.5387	72330	7418000	7418000	32.3897	547.315	0.1117	1.1264	1.2729
42	CN52	0.422	547.654	-9.89	19.4816	759400	6579000	0.1009	32.3897	547.649	ESTIMATED	759400	547.643	547.654	32.2461	32.5772	57440	6579000	6579000	32.3897	547.649	0.1009	1.1494	1.0643
43	HP8	0.999	580.306	0.05	11.67	11130000	85940000	0.1101	11.672	580.306	ESTIMATED	11130000	580.302	580.312	11.2802	13.4213	10370	85940000	85940000	11.672	580.306	0.1101	1.7395	1.8406
44	CN60	0.402	582.324	-11.16	21.7718	3264000	35930000	0.0787	35.6708	582.317	ESTIMATED	3264000	582.313	582.324	35.5543	36.2486	53940	35930000	35930000	35.6708	582.317	0.0787	1.4448	2.4126
45	HP16	0.998	583.317	-0.09	16.48	10440000	88710000	0.0999	16.4782	583.317	ESTIMATED	10440000	583.31	583.324	15.6926	17.4316	13290	88710000	88710000	16.4782	583.317	0.0999	1.3994	1.757
46	CN37	0.324	585.821	-10.04	14.3641	5573000	43320000	0.1075	26.5801	585.815	ESTIMATED	5573000	585.814	585.821	26.3431	27.3658	17120	43320000	43320000	26.5801	585.815	0.1075	1.5668	1.7044
47	CN65	0.546	587.324	-11.9	24.5481	4130000	27550000	0.1551	32.2172	587.317	ESTIMATED	4130000	587.317	587.324	31.8855	32.529	10340	27550000	27550000	32.2172	587.317	0.1551	1.4597	1.695
48	CN69	0.616	587.656	-9.12	24.5781	3966000	25970000	0.15	32.2461	587.651	ESTIMATED	3966000	587.648	587.656	31.9328	32.5579	11290	25970000	25970000	32.2461	587.651	0.15	1.1509	1.0749
49	CN70	0.653	587.989	-7.67	24.5781	1942000	12930000	0.1511	32.2172	587.985	ESTIMATED	1942000	587.982	587.989	31.9924	32.513	10170	12930000	12930000	32.2172	587.985	0.1511	1.4469	1.6845
50	HP5	0.999	600.332	-0.05	9.12	10340000	61470000	0.1513	9.1198	600.332	ESTIMATED	10340000	600.33	600.335	8.6355	9.9818	10740	61470000	61470000	9.1198	600.332	0.1513	1.0555	0.9778
51	CN9	0.229	603.329	-10.86	4.0634	15820000	112200000	0.1177	20.2348	603.322	ESTIMATED	15820000	603.317	603.331	19.5189	22.2273	14340	112200000	112200000	20.2348	603.322	0.1177	1.4126	1.8276
52	CN23	0.392	615.269	-17.4	8.923	31600	383500	0.0786	12.008	615.259	ESTIMATED	31600	615.258	615.269	11.9448	12.157	11090	383500	383500	12.008	615.259	0.0786	1.6606	1.9295
53	CN10	0.245	625.37	-10.18	4.9272	38470000	227100000	0.1328	19.0038	625.364	ESTIMATED	38470000	625.356	625.367	18.5486	22.2739	23020	227100000	227100000	19.0038	625.364	0.1328	1.584	2.0952
54	CN11	0.258	626.372	-9.7	4.9272	13120000	76600000	0.134	19.0038	626.366	ESTIMATED	13120000	626.355	626.373	18.4381	22.0763	12360	76600000	76600000	19.0038	626.366	0.134	1.5807	2.0996
55	CN61	0.515	627.651	-12.82	23.5583	1686000	15560000	0.1028	31.2882	627.643	ESTIMATED	1686000	627.639	627.651	31.1029	31.6712	14910	15560000	15560000	31.2882	627.643	0.1028	1.187	1.2673
56	CN62	0.569	627.983	-10.67	23.5583	1852000	16850000	0.0976	31.2882	627.976	ESTIMATED	1852000	627.97	627.983	31.1065	32.0159	11130	16850000	16850000	31.2882	627.976	0.0976	1.1724	1.213
57	HP3	0.999	631.338	-0.05	6.2	6335000	55750000	0.1021	6.2017	631.338	ESTIMATED	6335000	631.326	631.342	5.7181	7.1764	10530	55750000	55750000	6.2017	631.338	0.1021	1.4852	1.7271
58	HP30	0.984	632.338	-0.65	22.28	8855000	60670000	0.1273	22.2839	632.337	ESTIMATED	8855000	632.335	632.346	22.0206	23.5986	10870	60670000	60670000	22.2839	632.337	0.1273	1.623	2.0602
59	CN95	0.536	634.361	-11.89	37.9933	20640000	176500000	0.1144	50.6703	634.353	ESTIMATED	20640000	634.347	634.357	50.3602	52.3729	10610	176500000	176500000	50.6703	634.353	0.1144	1.3152	1.4531
60	CN93	0.546	634.86	-11.45	37.9625	14780000	124500000	0.1156	50.667	634.853	ESTIMATED	14780000	634.852	634.86	50.4386	51.8247	15290	124500000	124500000	50.667	634.853	0.1156	1.6731	1.5691
61	CN94	0.558	635.36	-10.98	37.9796	5899000	49780000	0.1212	50.6703	635.353	ESTIMATED	5899000	635.353	635.36	50.4434	51.6368	6937	49780000	49780000	50.6703	635.353	0.1212	1.3544	1.4517
62	CN29	0.231	636.34	-10.77	10.618	21690000	173600000	0.1115	28.696	636.333	ESTIMATED	21690000	636.31	636.339	28.0723	30.8551	19970	173600000	173600000	28.696	636.333	0.1115	1.3458	1.5534
64	CN30	0.213	636.84	-11.48	10.618	14560000	115200000	0.115	28.696	636.832	ESTIMATED	14560000	636.831	636.837	28.0933	30.489	11800	115200000	115200000	28.696	636.832	0.115	1.3222	1.5209
65	CN98	0.498	637.81	-12.29	40.7319	6298000	56690000	0.1058	24.9064	637.802	ESTIMATED	6298000	637.794	637.806	24.8065	26.0892	23170	56690000	56690000	24.9064	637.802	0.1058	1.7758	2.3756
66	HP14	1	639.343	0.02	15.92	11320000	78290000	0.1277	15.9197	639.343	ESTIMATED	11320000	639.337	639.357	15.5058	18.2601	10040	78290000	78290000	15.9197	639.343	0.1277	1.3168	1.5074
68	HP62	0.983	644.395	0.66	31.38	8758000	60950000	0.1217	31.3823	644.395	ESTIMATED	8758000	644.393	644.398	30.803	32.1518	11700	60950000	60950000	31.3823	644.395	0.1217	1.5387	1.8562
69	HP52	0.999	647.385	0.03	28.08	17670000	109300000	0.1241	28.0789	647.385	ESTIMATED	17670000	647.381	647.397	27.2094	30.4854	13220	109300000	109300000	28.0789	647.385	0.1241	1.6329	2.1024
70	HP11	0.981	649.33	0.76	13.73	8979000	73820000	0.0988	13.7343	649.331	ESTIMATED	8979000	649.307	649.339	13.1207	15.2619	11230	73820000	73820000	13.7343	649.331	0.0988	1.4995	1.6878
71	CN26	0.445	650.318	-10.64	10.4077	12560000	110700000	0.0973	16.4324	650.311	ESTIMATED	12560000	650.301	650.32	16.0833	18.2958	13640	110700000	110700000	16.4324	650.311	0.0973	1.6806	2.0923
73	CN74	0.704	651.66	-9.83	25.8123	2687000	16430000	0.1345	28.4259	651.653	ESTIMATED	2687000	651.65	651.66	28.1269	28.7317	24650	16430000	16430000	28.4259	651.653	0.1345	1.1047	1.1112
74	CN36	0.235	653.367	-10.6	12.6155	13820000	110000000	0.112	26.149	653.36	ESTIMATED	13820000	653.343	653.368	25.9491	26.8831	38830	110000000	110000000	26.149	653.36	0.112	1.2188	1.2865
75	HP50	0.999	653.859	-0.02	26.15	9814000	77060000	0.1128	26.149	653.859	ESTIMATED	9814000	653.858	653.868	25.9526	27.2028	19640	77060000	77060000	26.149	653.859	0.1128	1.2132	1.2676
76	CN6	0.247	659.387	-10.11	3.1245	11900000	100300000	0.1036	14.8921	659.38	ESTIMATED	11900000	659.373	659.387	14.3742	15.9277	17350	100300000	100300000	14.8921	659.38	0.1036	1.5709	1.9306
77	CN91	0.692	660.851	-10.85	37.3511	7289000	64730000	0.0986	40.0586	660.843	ESTIMATED	7289000	660.842	660.849	39.916	41.3633	10560	64730000	64730000	40.0586	660.843	0.0986	1.9015	1.9217
78	CN92	0.708	661.35	-10.22	37.3511	5400000	47560000	0.1001	40.0485	661.343	ESTIMATED	5400000	661.342	661.364	39.8951	41.3281	7666	47560000	47560000	40.0485	661.343	0.1001	2.161	2.3404
79	CN39	0.668	669.344	-11.73	16.5512	3696000	37600000	0.0877	17.8412	669.336	ESTIMATED	3696000	669.322	669.355	17.6467	18.4246	13610	37600000	37600000	17.8412	669.336	0.0877	1.6413	1.9899
80	CN7	0.253	677.365	-9.88	3.1784	8218000	66580000	0.1152	12.4845	677.359	ESTIMATED	8218000	677.354	677.368	12.0789	13.4728	14500	66580000	66580000	12.4845	677.359	0.1152	1.314	1.5174
81	CN90	0.602	682.337	-10.84	31.6444	7635000	52320000	0.2282	23.5805	682.33	ESTIMATED	7635000	682.305	682.335	23.4243	24.4605	16340	52320000	52320000	23.5805	682.33	0.2282	1.4348	1.5323
82	CN99	0.538	692.874	-12.81	43.3911	30550000	228000000	0.1286	55.7237	692.866	ESTIMATED	30550000	692.863	692.87	53.2172	63.1809	10740	228000000	228000000	55.7237	692.866	0.1286	1.199	1.2311
83	CN100	0.554	693.374	-12.17	43.3911	25960000	193300000	0.1269	55.7237	693.365	ESTIMATED	25960000	693.364	693.372	53.3196	61.3951	10020	193300000	193300000	55.7237	693.365	0.1269	1.1707	1.2271
84	CN101	0.547	693.874	-12.43	43.3911	11920000	88750000	0.1173	55.7237	693.865	ESTIMATED	11920000	693.865	693.874	53.8189	59.746	5202	88750000	88750000	55.7237	693.865	0.1173	1.1665	1.2225
85	HP19	0.998	702.363	-0.08	17.8	8114000	54080000	0.1335	17.7993	702.363	ESTIMATED	8114000	702.361	702.377	17.6147	18.7862	30370	54080000	54080000	17.7993	702.363	0.1335	1.3388	1.5928
86	CN59	0.336	710.357	-11.64	20.7333	6481000	63570000	0.0864	36.1915	710.349	ESTIMATED	6481000	710.337	710.353	35.5331	37.1451	10270	63570000	63570000	36.1915	710.349	0.0864	1.288	1.3325
87	CN87	0.573	716.413	-11.94	28.8916	13490000	99510000	0.1253	36.3189	716.405	ESTIMATED	13490000	716.377	716.415	36.2082	37.6057	77140	99510000	99510000	36.3189	716.405	0.1253	1.3302	1.5109
89	HP86	0.999	732.462	-0.04	45.92	8376000	50650000	0.1333	45.9193	732.462	ESTIMATED	8376000	732.459	732.468	45.453	48.9761	10080	50650000	50650000	45.9193	732.462	0.1333	1.3933	1.6263
90	HP28	0.998	733.418	-0.06	21.52	8386000	61100000	0.1148	21.5249	733.417	ESTIMATED	8386000	733.408	733.422	21.0523	23.1952	12710	61100000	61100000	21.5249	733.417	0.1148	1.4538	1.5266
91	CN54	0.647	738.86	-11.65	19.8044	7661000	57260000	0.1129	22.2339	738.852	ESTIMATED	7661000	738.846	738.856	21.7316	23.5637	19340	57260000	57260000	22.2339	738.852	0.1129	1.304	2.9685
92	CN20	0.52	747.309	-9.98	8.1467	4524000	42130000	0.0892	11.9002	747.302	ESTIMATED	4524000	747.29	747.309	11.6764	12.8991	29590	42130000	42130000	11.9002	747.302	0.0892	1.5958	1.7456
93	CN21	0.523	747.808	-9.88	8.1467	3078000	28520000	0.089	11.9002	747.8	ESTIMATED	3078000	747.796	747.808	11.693	12.9921	21520	28520000	28520000	11.9002	747.8	0.089	1.5739	1.7373
94	CN89	0.642	748.376	-12.11	29.5852	18630000	99740000	0.1672	32.8378	748.367	ESTIMATED	18630000	748.355	748.375	32.5055	35.3164	21110	99740000	99740000	32.8378	748.367	0.1672	1.2402	1.3551
95	CN42	0.233	748.44	-10.68	17.1489	33200000	225200000	0.1219	36.5022	748.432	ESTIMATED	33200000	748.411	748.446	35.7241	38.9959	12080	225200000	225200000	36.5022	748.432	0.1219	1.5998	1.8146
96	HP76	1	749.433	0.01	36.5	13840000	93740000	0.1232	36.5022	749.433	ESTIMATED	13840000	749.43	749.457	35.9407	38.5286	5248	93740000	93740000	36.5022	749.433	0.1232	1.5923	1.7921
97	CN24	0.246	751.844	-10.16	9.1789	17430000	113800000	0.1404	20.1489	751.836	ESTIMATED	17430000	751.823	751.842	19.6554	22.0763	10270	113800000	113800000	20.1489	751.836	0.1404	1.264	1.4788
98	HP25	0.999	752.335	0.03	20.17	13450000	87370000	0.1888	20.1653	752.335	ESTIMATED	13450000	752.327	752.339	19.6784	21.4996	21420	87370000	87370000	20.1653	752.335	0.1888	1.1049	1.1658
99	CN15	0.27	758.427	-9.22	6.1309	16690000	84520000	0.1703	25.8725	758.42	ESTIMATED	16690000	758.41	758.427	25.1085	27.2832	14510	84520000	84520000	25.8725	758.42	0.1703	1.1657	1.1775
100	CN79	0.261	766.909	14.25	27.7715	9033000	85070000	0.0903	49.022	766.92	ESTIMATED	9033000	766.91	766.931	48.8542	50.6638	11030	85070000	85070000	49.022	766.92	0.0903	1.4616	1.7501
101	CN104	0.701	766.929	-11.94	48.9857	9033000	85070000	0.0903	49.022	766.92	ESTIMATED	9033000	766.91	766.931	48.8542	50.6638	11030	85070000	85070000	49.022	766.92	0.0903	1.4616	1.7501
102	CN80	0.209	767.406	16.35	27.7715	7760000	72530000	0.091	49.022	767.418	ESTIMATED	7760000	767.406	767.424	48.8446	50.6897	12390	72530000	72530000	49.022	767.418	0.091	1.4573	1.6934
103	CN103	0.695	767.427	-12.16	48.9633	7760000	72530000	0.091	49.022	767.418	ESTIMATED	7760000	767.413	767.424	48.8446	50.6897	12390	72530000	72530000	49.022	767.418	0.091	1.4573	1.6934
104	CN102	0.712	767.927	-11.5	48.9445	3714000	34990000	0.0905	49.0254	767.918	ESTIMATED	3714000	767.91	767.927	48.8542	50.6314	4927	34990000	34990000	49.0254	767.918	0.0905	1.3969	1.5693
105	CN33	0.238	772.497	-10.49	11.4351	43430000	269800000	0.1261	32.5451	772.489	ESTIMATED	43430000	772.485	772.5	31.4129	36.4368	16370	269800000	269800000	32.5451	772.489	0.1261	1.4661	1.8654
106	HP68	0.999	773.491	-0.06	32.54	17580000	109400000	0.1249	32.5387	773.491	ESTIMATED	17580000	773.483	773.501	31.7927	36.2755	11320	109400000	109400000	32.5387	773.491	0.1249	1.5163	1.9696
107	HP47	1	778.36	0.01	25.87	6167000	53420000	0.0992	25.8659	778.36	ESTIMATED	6167000	778.351	778.364	25.536	26.621	22620	53420000	53420000	25.8659	778.36	0.0992	2.0829	1.6487
108	HP59	0.995	789.468	-0.18	29.34	14600000	91000000	0.1331	29.3446	789.468	ESTIMATED	14600000	789.455	789.48	28.7849	32.4667	14010	91000000	91000000	29.3446	789.468	0.1331	1.4571	1.6843
109	CN106	0.685	791.432	6.52	51.9398	1780000	16950000	0.0963	36.1915	791.437	ESTIMATED	1780000	791.432	791.447	36.0578	36.5087	55380	16950000	16950000	36.1915	791.437	0.0963	1.2233	1.2354
110	CN107	0.621	791.764	-11.63	51.9398	2244000	21330000	0.0856	42.8045	791.755	ESTIMATED	2244000	791.736	791.764	42.6438	43.1297	10010	21330000	21330000	42.8045	791.755	0.0856	1.6643	2.1225
111	CN88	0.579	802.451	-10.13	28.8916	13720000	94680000	0.1181	38.5655	802.443	ESTIMATED	13720000	802.43	802.449	37.5879	41.5536	13320	94680000	94680000	38.5655	802.443	0.1181	1.2973	1.4264
112	CN44	0.538	803.937	-10.92	17.8025	26050000	233900000	0.0994	24.5134	803.928	ESTIMATED	26050000	803.922	803.938	24.2962	25.889	13560	233900000	233900000	24.5134	803.928	0.0994	1.656	1.7802
113	CN45	0.532	804.436	-11.19	17.8129	21630000	192400000	0.0993	24.5134	804.427	ESTIMATED	21630000	804.424	804.443	24.2726	25.8219	10370	192400000	192400000	24.5134	804.427	0.0993	1.5924	1.771
114	HP36	0.994	804.927	0.24	24.51	9863000	89380000	0.0968	24.5102	804.927	ESTIMATED	9863000	804.926	804.938	24.3208	25.4134	9327	89380000	89380000	24.5102	804.927	0.0968	1.6596	1.8784
115	CN50	0.417	820.478	-10.03	19.4449	12170000	93540000	0.1036	32.3732	820.47	ESTIMATED	12170000	820.458	820.48	32.0335	34.1722	9047	93540000	93540000	32.3732	820.47	0.1036	1.6419	1.9672
116	HP67	0.995	820.969	0.18	32.37	11080000	85780000	0.1029	32.3732	820.969	ESTIMATED	11080000	820.966	820.98	32.0424	33.7068	10420	85780000	85780000	32.3732	820.969	0.1029	1.6287	2.0406
117	HP12	0.984	822.399	-0.63	13.97	5560000	53300000	0.0838	13.9721	822.398	ESTIMATED	5560000	822.368	822.409	13.503	15.1729	12350	53300000	53300000	13.9721	822.398	0.0838	1.6448	1.8563
118	CN63	0.675	830.907	-11.73	24.1297	8773000	59240000	0.1342	22.5829	830.898	ESTIMATED	8773000	830.89	830.903	22.3141	23.5367	22630	59240000	59240000	22.5829	830.898	0.1342	1.2442	1.3641
119	HP2	0.993	831.38	-0.27	2.43	6128000	68960000	0.4069	2.4313	831.38	ESTIMATED	6128000	831.355	831.394	2.282	3.2797	9316	68960000	68960000	2.4313	831.38	0.4069	2.0134	2.601
120	HP43	1	838.474	0	24.94	7020000	61460000	0.0981	24.9391	838.474	ESTIMATED	7020000	838.468	838.483	24.77	26.6314	25210	61460000	61460000	24.9391	838.474	0.0981	1.51	1.7784
121	CN82	0.521	838.898	-11.45	28.6339	3008000	32110000	0.0824	17.586	838.889	ESTIMATED	3008000	838.883	838.898	17.4605	18.396	20010	32110000	32110000	17.586	838.889	0.0824	1.7405	1.8375
122	CN81	0.542	839.397	-10.61	28.6085	2587000	27060000	0.0846	17.586	839.388	ESTIMATED	2587000	839.376	839.415	17.4424	18.3095	12660	27060000	27060000	17.586	839.388	0.0846	1.6777	1.724
123	CN71	0.715	844.429	-7.82	24.5781	6746000	65030000	0.0908	28.9544	844.422	ESTIMATED	6746000	844.41	844.432	28.7514	29.9179	20510	65030000	65030000	28.9544	844.422	0.0908	1.5881	2.0964
124	CN72	0.655	844.929	-10.22	24.5781	6396000	53600000	0.0912	28.9544	844.921	ESTIMATED	6396000	844.913	844.928	28.7547	30.5716	13770	53600000	53600000	28.9544	844.921	0.0912	7.6345	2.0681
125	CN66	0.594	880.483	-9.99	24.5481	32670000	258000000	0.1121	32.2108	880.474	ESTIMATED	32670000	880.463	880.496	31.3993	34.246	18010	258000000	258000000	32.2108	880.474	0.1121	1.5558	1.8582
126	CN67	0.58	880.981	-10.55	24.5481	29630000	231000000	0.1137	32.2108	880.972	ESTIMATED	29630000	880.967	880.986	31.435	33.7649	24120	231000000	231000000	32.2108	880.972	0.1137	1.5086	1.8514
127	CN68	0.588	881.48	-10.23	24.5481	15870000	125700000	0.1119	32.2108	881.471	ESTIMATED	15870000	881.464	881.482	31.556	33.5936	11520	125700000	125700000	32.2108	881.471	0.1119	1.4932	1.848
128	HP45	0.999	887.451	-0.04	25.7	6386000	64770000	0.0824	25.6979	887.451	ESTIMATED	6386000	887.445	887.458	25.55	26.5464	20070	64770000	64770000	25.6979	887.451	0.0824	1.8053	2.1703
129	HP46	0.999	887.949	0.06	25.7	6066000	59690000	0.0844	25.7012	887.949	ESTIMATED	6066000	887.936	887.958	25.2082	26.597	18120	59690000	59690000	25.7012	887.949	0.0844	1.6723	1.9241
130	HP18	1	922.483	-0.01	17.33	6688000	61720000	0.0931	17.3304	922.483	ESTIMATED	6688000	922.472	922.498	17.1932	18.9348	27090	61720000	61720000	17.3304	922.483	0.0931	1.3407	1.4267
131	HP60	0.999	940.962	0.03	31.28	6321000	55440000	0.0996	31.285	940.962	ESTIMATED	6321000	940.951	940.967	30.8309	32.1583	10820	55440000	55440000	31.285	940.962	0.0996	1.2374	1.3402
132	HP61	0.957	941.463	-1.7	31.28	6346000	54490000	0.0989	31.285	941.461	ESTIMATED	6346000	941.45	941.483	30.403	32.2044	16270	54490000	54490000	31.285	941.461	0.0989	1.2123	1.2959
133	CN83	0.484	971.504	-10.83	28.7502	19080000	146500000	0.1283	42.854	971.493	ESTIMATED	19080000	971.489	971.507	42.3821	45.351	10900	146500000	146500000	42.854	971.493	0.1283	1.4621	1.6996
134	HP84	0.999	972.495	0.04	42.85	10600000	80690000	0.2731	42.854	972.495	ESTIMATED	10600000	972.488	972.506	42.4873	45.1512	6542	80690000	80690000	42.854	972.495	0.2731	1.4554	1.6597
135	CN75	0.709	976.488	-9.61	25.834	8873000	52110000	0.1445	28.4293	976.478	ESTIMATED	8873000	976.469	976.486	28.0888	29.958	27930	52110000	52110000	28.4293	976.478	0.1445	1.1472	1.0322
136	CN76	0.698	976.986	-10.09	25.834	8879000	51310000	0.146	28.4293	976.976	ESTIMATED	8879000	976.961	976.983	28.0789	29.5126	28920	51310000	51310000	28.4293	976.976	0.146	1.1595	1.0436
137	CN56	0.435	1002.59	-10.18	20.4133	10890000	73140000	0.1206	33.076	1002.58	ESTIMATED	10890000	1002.57	1002.59	32.6127	35.2995	21750	73140000	73140000	33.076	1002.58	0.1206	1.2823	1.6402
138	HP40	0.999	1011.44	-0.06	24.62	9213000	77590000	0.1038	24.6241	1011.44	ESTIMATED	9213000	1011.42	1011.45	24.5262	25.4265	48270	77590000	77590000	24.6241	1011.44	0.1038	1.784	2.2598
139	CN49	0.7	1025.48	-11.49	19.1431	3068000	23610000	0.1124	18.6551	1025.47	ESTIMATED	3068000	1025.45	1025.48	18.3754	19.1156	20690	23610000	23610000	18.6551	1025.47	0.1124	1.2097	1.2454
140	HP78	0.998	1032.5	-0.09	39.01	5777000	50970000	0.103	39.0101	1032.5	ESTIMATED	5777000	1032.49	1032.51	38.8497	40.0653	10790	50970000	50970000	39.0101	1032.5	0.103	1.412	1.6173
141	CN96	0.728	1064.18	-10.14	40.434	6325000	49100000	0.1207	38.9534	1064.17	ESTIMATED	6325000	1064.15	1064.18	38.5688	40.072	20000	49100000	49100000	38.9534	1064.17	0.1207	1.345	1.6906
142	CN97	0.712	1064.51	-10.77	40.434	5605000	42170000	0.1229	38.9534	1064.5	ESTIMATED	5605000	1064.49	1064.52	38.5756	39.7752	26280	42170000	42170000	38.9534	1064.5	0.1229	1.3365	1.599
143	CN105	0.437	1187.14	-19	51.9087	10290000	72230000	0.1073	42.8142	1187.12	ESTIMATED	10290000	1187.08	1187.14	42.443	44.3809	12410	72230000	72230000	42.8142	1187.12	0.1073	3.4468	6.2544
144	HP80	0.962	1187.63	-1.53	42.81	6166000	50560000	0.1072	42.8077	1187.63	ESTIMATED	6166000	1187.58	1187.66	42.6267	43.2114	13270	50560000	50560000	42.8077	1187.63	0.1072	1.569	2.0439
145	HP94	1	1199.61	0	51.65	9704000	63250000	0.1338	51.6505	1199.61	ESTIMATED	9704000	1199.59	1199.62	50.7222	55.1901	10410	63250000	63250000	51.6505	1199.61	0.1338	1.2953	1.4996
146	HP92	1	1267.7	0.01	50.67	7818000	77360000	0.093	50.6703	1267.7	ESTIMATED	7818000	1267.69	1267.71	50.4722	51.6437	11260	77360000	77360000	50.6703	1267.7	0.093	1.2779	1.3739
							Average	0.121798
							Median	0.112
							SD	0.0588615
							RSD	0.483272
					tg	60	Nc av	290.776
					Area			tmin	2.4202
					Average	1.01763e+07		tmax	55.7237
					SD	8.9414e+06			0.919026

## Sheet: 146Features_LPHdata
id	compound_db_identity:compound_name	compound_db_identity:compound_annotation_score	compound_db_identity:precursor_mz	compound_db_identity:mz_diff_ppm	compound_db_identity:rt	area	height	datafile:240223_RvdH_1D_C18_150_pmix_MS1.raw:fwhm	rt	mz_range:min	mz_range:max	rt_range:min	rt_range:max	intensity_range:min	intensity_range:max	mz	datafile:240223_RvdH_1D_C18_150_pmix_MS1.raw:feature_state	datafile:240223_RvdH_1D_C18_150_pmix_MS1.raw:area	datafile:240223_RvdH_1D_C18_150_pmix_MS1.raw:mz_range:min	datafile:240223_RvdH_1D_C18_150_pmix_MS1.raw:mz_range:max	datafile:240223_RvdH_1D_C18_150_pmix_MS1.raw:rt_range:min	datafile:240223_RvdH_1D_C18_150_pmix_MS1.raw:rt_range:max	datafile:240223_RvdH_1D_C18_150_pmix_MS1.raw:intensity_range:min	datafile:240223_RvdH_1D_C18_150_pmix_MS1.raw:intensity_range:max	datafile:240223_RvdH_1D_C18_150_pmix_MS1.raw:height	datafile:240223_RvdH_1D_C18_150_pmix_MS1.raw:rt	datafile:240223_RvdH_1D_C18_150_pmix_MS1.raw:mz		datafile:240223_RvdH_1D_C18_150_pmix_MS1.raw:tailing_factor	datafile:240223_RvdH_1D_C18_150_pmix_MS1.raw:asymmetry_factor
1	HP31		368.246	1.59	22.58	15160000	104800000	0.1262	8.5238	368.243	368.249	8.3677	9.8023	6.144E4	1.048E8	368.247	ESTIMATED	1.516E7	368.243	368.249	8.3677	9.8023	6.144E4	1.048E8	1.048E8	8.5238	368.247		1.5363	1.7987
3	CN41	0.38	375.224	-7.6	17.1169	29820000	148000000	0.1818	31.8457	375.221	375.224	31.6833	33.2469	6.26E4	1.48E8	375.222	ESTIMATED	2.982E7	375.221	375.224	31.6833	33.2469	6.26E4	1.48E8	1.48E8	31.8457	375.222		1.3982	1.4948
5	CN17		395.242	-39.68	6.565	2051	540600	0.0076	5.3659	395.226	395.242	5.3621	5.3696	5.406E5	5.406E5	395.226	ESTIMATED	2.051E3	395.226	395.242	5.3621	5.3696	5.406E5	5.406E5	5.406E5	5.3659	395.226		0.9989	0.9979
6	HP1	0.923	416.193	-1.96	2.42	1990	42300	0.0502	2.2865	416.191	416.193	2.2517	2.3393	6.69E3	4.23E4	416.192	ESTIMATED	1.99E3	416.191	416.193	2.2517	2.3393	6.69E3	4.23E4	4.23E4	2.2865	416.192		1.2587	1.4246
7	CN12	0.3	421.061	-7.99	5.0342	31530000	212200000	0.1296	11.2253	421.057	421.061	11.0552	13.0046	5.509E4	2.122E8	421.058	ESTIMATED	3.153E7	421.057	421.061	11.0552	13.0046	5.509E4	2.122E8	2.122E8	11.2253	421.058		1.5276	1.3969
8	CN14		422.045	34.37	6.1309	5499000	37090000	0.1298	11.2253	422.045	422.062	11.0588	12.0465	2.499E4	3.709E7	422.06	ESTIMATED	5.499E6	422.045	422.062	11.0588	12.0465	2.499E4	3.709E7	3.709E7	11.2253	422.06		1.616	1.3708
10	CN64	0.575	423.714	-6.25	24.3298	17460000	129200000	0.1236	37.4237	423.711	423.714	37.2782	38.6095	5.491E4	1.292E8	423.711	ESTIMATED	1.746E7	423.711	423.714	37.2782	38.6095	5.491E4	1.292E8	1.292E8	37.4237	423.711		1.6738	2.2008
11	CN27	0.52	424.562	-9.02	10.618	656000	7206000	0.07	16.0146	424.556	424.562	15.9057	16.3223	6.923E4	7.206E6	424.559	ESTIMATED	6.56E5	424.556	424.562	15.9057	16.3223	6.923E4	7.206E6	7.206E6	16.0146	424.559		1.5026	1.59
12	HP44	0.778	449.743	1.69	25.41	9459000	103700000	0.0816	16.2903	449.743	449.745	16.1959	17.1588	5.641E4	1.037E8	449.743	ESTIMATED	9.459E6	449.743	449.745	16.1959	17.1588	5.641E4	1.037E8	1.037E8	16.2903	449.743		1.4583	1.7506
14	HP4	0.784	455.739	1.72	8.35	8449000	84900000	0.0907	5.4565	455.738	455.741	5.3469	6.3189	6.726E4	8.49E7	455.74	ESTIMATED	8.449E6	455.738	455.741	5.3469	6.3189	6.726E4	8.49E7	8.49E7	5.4565	455.74		1.2769	1.3665
15	HP33	0.896	458.226	3.69	22.74	10770000	71740000	0.1389	23.285	458.226	458.231	23.1435	24.2508	5.458E4	7.174E7	458.228	ESTIMATED	1.077E7	458.226	458.231	23.1435	24.2508	5.458E4	7.174E7	7.174E7	23.285	458.228		1.4899	1.8136
16	CN25	0.797	461.751	3.15	9.3631	21000	259000	0.0862	11.6985	461.751	461.753	11.645	11.7792	6.107E4	2.59E5	461.753	ESTIMATED	2.1E4	461.751	461.753	11.645	11.7792	6.107E4	2.59E5	2.59E5	11.6985	461.753		1.2537	1.5074
17	HP34	0.731	470.332	1.95	23.26	6239000	39150000	0.129	13.0321	470.329	470.334	12.8784	14.0895	5.211E4	3.915E7	470.333	ESTIMATED	6.239E6	470.329	470.334	12.8784	14.0895	5.211E4	3.915E7	3.915E7	13.0321	470.333		1.696	6.1093
18	CN32		471.243	-39.21	11.3204	25910	325300	0.0899	14.1897	471.224	471.243	14.1262	14.2253	2.121E5	3.253E5	471.225	ESTIMATED	2.591E4	471.224	471.243	14.1262	14.2253	2.121E5	3.253E5	3.253E5	14.1897	471.225		0.7804	0.5609
19	CN38	0.355	472.304	-6.87	14.3792	16180000	148400000	0.1012	27.9924	472.298	472.304	27.8462	28.7573	5.459E4	1.484E8	472.3	ESTIMATED	1.618E7	472.298	472.304	27.8462	28.7573	5.459E4	1.484E8	1.484E8	27.9924	472.3		1.3206	1.4458
20	CN2	0.3	473.767	-7.98	2.1184	12960000	121800000	0.0979	9.4917	473.761	473.766	9.3796	10.2957	5.132E4	1.218E8	473.763	ESTIMATED	1.296E7	473.761	473.766	9.3796	10.2957	5.132E4	1.218E8	1.218E8	9.4917	473.763		1.4538	1.7503
21	CN57	0.519	473.907	-8.26	20.7255	18490000	156700000	0.1285	32.1284	473.898	473.907	31.9387	33.2015	6.245E4	1.567E8	473.903	ESTIMATED	1.849E7	473.898	473.907	31.9387	33.2015	6.245E4	1.567E8	1.567E8	32.1284	473.903		1.6125	2.1573
22	CN58	0.541	474.239	-7.38	20.7255	14120000	115600000	0.1063	32.1284	474.234	474.239	31.9419	33.1325	7.069E4	1.156E8	474.236	ESTIMATED	1.412E7	474.234	474.239	31.9419	33.1325	7.069E4	1.156E8	1.156E8	32.1284	474.236		1.6112	2.0454
23	CN18	0.301	479.253	-7.97	7.0622	19700000	137500000	0.1331	18.5216	479.247	479.254	18.3921	19.5166	3.979E4	1.375E8	479.249	ESTIMATED	1.97E7	479.247	479.254	18.3921	19.5166	3.979E4	1.375E8	1.375E8	18.5216	479.249		1.6681	2.0983
24	CN84	0.673	486.256	-7.68	28.7535	87360000	500800000	0.1516	36.4885	486.251	486.255	36.3517	38.6877	6.098E4	5.008E8	486.253	ESTIMATED	8.736E7	486.251	486.255	36.3517	38.6877	6.098E4	5.008E8	5.008E8	36.4885	486.253		2.3523	3.4144
25	CN85	0.68	486.757	-7.44	28.7535	49630000	290400000	0.1586	36.4885	486.753	486.757	36.3648	38.6942	9.237E4	2.904E8	486.753	ESTIMATED	4.963E7	486.753	486.757	36.3648	38.6942	9.237E4	2.904E8	2.904E8	36.4885	486.753		2.4082	3.3907
26	CN86	0.671	487.258	-7.78	28.7535	15510000	88940000	0.1531	36.4885	487.254	487.26	36.3648	38.4174	1.778E4	8.894E7	487.254	ESTIMATED	1.551E7	487.254	487.26	36.3648	38.4174	1.778E4	8.894E7	8.894E7	36.4885	487.254		2.3626	3.3218
27	HP27	0.917	500.306	2.66	21.09	21080000	158600000	0.1392	21.7947	500.304	500.309	21.6199	22.842	5.102E4	1.586E8	500.307	ESTIMATED	2.108E7	500.304	500.309	21.6199	22.842	5.102E4	1.586E8	1.586E8	21.7947	500.307		1.3418	1.671
28	CN55	0.552	501.799	-8.44	20.4058	9264000	87350000	0.0957	30.0981	501.792	501.799	29.9438	30.8954	7.098E4	8.735E7	501.794	ESTIMATED	9.264E6	501.792	501.799	29.9438	30.8954	7.098E4	8.735E7	8.735E7	30.0981	501.794		1.7041	2.2773
29	CN77	0.621	501.825	-8.07	26.7731	33480000	266800000	0.115	36.2349	501.819	501.825	36.0861	37.427	6.545E4	2.668E8	501.821	ESTIMATED	3.348E7	501.819	501.825	36.0861	37.427	6.545E4	2.668E8	2.668E8	36.2349	501.821		1.5182	1.8387
30	CN78	0.63	502.325	-7.72	26.7731	19930000	156300000	0.1155	36.2349	502.313	502.326	36.0717	37.374	5.211E4	1.563E8	502.321	ESTIMATED	1.993E7	502.313	502.326	36.0717	37.374	5.211E4	1.563E8	1.563E8	36.2349	502.321		1.5075	1.8032
31	CN19	0.305	508.279	-7.8	8.0982	21210000	175200000	0.1148	18.7875	508.259	508.299	18.6525	19.8953	1.917E4	1.752E8	508.276	ESTIMATED	2.121E7	508.259	508.299	18.6525	19.8953	1.917E4	1.752E8	1.752E8	18.7875	508.276		1.5445	1.9168
32	CN53	0.55	509.299	-6.86	19.5344	16130000	151300000	0.0985	30.4257	509.294	509.3	30.2871	31.4314	5.438E4	1.513E8	509.296	ESTIMATED	1.613E7	509.294	509.3	30.2871	31.4314	5.438E4	1.513E8	1.513E8	30.4257	509.296		1.4734	1.6391
33	HP39		515.327	3.01	24.6	5229000	52750000	0.085	9.758	515.327	515.33	9.648	10.5038	4.423E4	5.275E7	515.329	ESTIMATED	5.229E6	515.327	515.33	9.648	10.5038	4.423E4	5.275E7	5.275E7	9.758	515.329		1.4073	1.6935
34	HP72	0.765	526.275	0.95	33.81	4479000	37060000	0.1049	19.4961	526.274	526.28	19.3896	20.2685	5.638E4	3.706E7	526.276	ESTIMATED	4.479E6	526.274	526.28	19.3896	20.2685	5.638E4	3.706E7	3.706E7	19.4961	526.276		1.6815	2.3415
35	CN31	0.308	530.322	-7.7	10.7747	41900000	268600000	0.1276	27.843	530.316	530.32	27.5912	28.8488	6.2E4	2.686E8	530.318	ESTIMATED	4.19E7	530.316	530.32	27.5912	28.8488	6.2E4	2.686E8	2.686E8	27.843	530.318		1.1333	1.1875
36	CN46	0.549	536.294	-8.27	17.8414	84390000	680100000	0.1154	26.5681	536.287	536.294	26.4334	28.4627	6.557E4	6.801E8	536.29	ESTIMATED	8.439E7	536.287	536.294	26.4334	28.4627	6.557E4	6.801E8	6.801E8	26.5681	536.29		1.5955	1.9156
37	CN47	0.55	536.626	-8.21	17.8414	77460000	589700000	0.1197	26.5681	536.617	536.627	26.4374	28.4754	5.367E4	5.897E8	536.622	ESTIMATED	7.746E7	536.617	536.627	26.4374	28.4754	5.367E4	5.897E8	5.897E8	26.5681	536.622		10.0063	1.9713
38	CN48	0.559	536.96	-7.87	17.8414	33520000	258300000	0.1162	26.5681	536.955	536.96	26.4413	27.7806	5.34E4	2.583E8	536.956	ESTIMATED	3.352E7	536.955	536.96	26.4413	27.7806	5.34E4	2.583E8	2.583E8	26.5681	536.956		1.5963	2.0195
39	HP17	0.718	543.275	3.91	17.3	11770000	100200000	0.1254	23.6792	543.275	543.283	23.4909	24.589	1.112E4	1.002E8	543.277	ESTIMATED	1.177E7	543.275	543.283	23.4909	24.589	1.112E4	1.002E8	1.002E8	23.6792	543.277		1.1916	1.2446
40	HP23	0.718	545.338	1.91	19.31	9224000	94530000	0.0962	10.2521	545.337	545.342	10.1434	11.1003	5.73E4	9.453E7	545.339	ESTIMATED	9.224E6	545.337	545.342	10.1434	11.1003	5.73E4	9.453E7	9.453E7	10.2521	545.339		1.4186	1.8847
41	CN51	0.595	547.321	-6.6	19.4816	14410000	126200000	0.098	28.832	547.314	547.325	28.6508	29.8665	5.415E4	1.262E8	547.318	ESTIMATED	1.441E7	547.314	547.325	28.6508	29.8665	5.415E4	1.262E8	1.262E8	28.832	547.318		1.1411	1.1776
42	CN52	0.561	547.654	-7.95	19.4816	13110000	106800000	0.0982	28.8384	547.646	547.654	28.6444	30.0457	5.207E4	1.068E8	547.65	ESTIMATED	1.311E7	547.646	547.654	28.6444	30.0457	5.207E4	1.068E8	1.068E8	28.8384	547.65		3.4489	0.8072
43	HP8	0.927	580.306	2.54	11.67	4214000	37950000	0.0979	11.4591	580.305	580.309	11.3416	12.1963	5.138E4	3.795E7	580.308	ESTIMATED	4.214E6	580.305	580.309	11.3416	12.1963	5.138E4	3.795E7	3.795E7	11.4591	580.308		1.3603	1.5482
44	CN60	0.547	582.324	-8.11	21.7718	21940000	211500000	0.0928	32.6817	582.314	582.324	32.5474	33.2534	4.778E4	2.115E8	582.319	ESTIMATED	2.194E7	582.314	582.324	32.5474	33.2534	4.778E4	2.115E8	2.115E8	32.6817	582.319		1.5118	1.9103
45	HP16	0.387	583.317	4.85	16.48	5079000	49860000	0.0959	32.6817	583.31	583.323	32.5273	32.9597	6.495E4	4.986E7	583.32	ESTIMATED	5.079E6	583.31	583.323	32.5273	32.9597	6.495E4	4.986E7	4.986E7	32.6817	583.32		1.4697	1.7678
46	CN37	0.365	585.821	-7.8	14.3641	17670000	157000000	0.098	27.0199	585.814	585.821	26.8858	27.9537	7.558E4	1.57E8	585.817	ESTIMATED	1.767E7	585.814	585.821	26.8858	27.9537	7.558E4	1.57E8	1.57E8	27.0199	585.817		1.4128	1.6163
47	CN65	0.618	587.324	-7.13	24.5481	70800000	379300000	0.1753	34.5686	587.315	587.327	34.3948	36.2777	5.771E4	3.793E8	587.32	ESTIMATED	7.08E7	587.315	587.327	34.3948	36.2777	5.771E4	3.793E8	3.793E8	34.5686	587.32		1.7617	2.296
48	CN69	0.606	587.656	-7.64	24.5781	78920000	366800000	0.1744	34.5686	587.645	587.656	34.3981	36.4538	7.14E4	3.668E8	587.652	ESTIMATED	7.892E7	587.645	587.656	34.3981	36.4538	7.14E4	3.668E8	3.668E8	34.5686	587.652		1.7616	12.9994
49	CN70	0.591	587.989	-8.23	24.5781	46420000	178700000	0.1709	34.5686	587.974	587.989	33.6356	36.4822	7.334E4	1.787E8	587.984	ESTIMATED	4.642E7	587.974	587.989	33.6356	36.4822	7.334E4	1.787E8	1.787E8	34.5686	587.984		1.1681	11.927
50	HP5	0.827	600.332	0.91	9.12	3837000	33670000	0.114	6.3722	600.332	600.335	6.196	6.8064	5.546E4	3.367E7	600.333	ESTIMATED	3.837E6	600.332	600.335	6.196	6.8064	5.546E4	3.367E7	3.367E7	6.3722	600.333		1.0444	1.1274
51	CN9	0.305	603.329	-7.79	4.0634	14800000	108900000	0.1431	15.1762	603.318	603.34	15.0741	16.2247	5.967E4	1.089E8	603.324	ESTIMATED	1.48E7	603.318	603.34	15.0741	16.2247	5.967E4	1.089E8	1.089E8	15.1762	603.324		1.9902	2.8641
52	CN23	0.294	615.269	-12.05	8.923	296200	3345000	0.0703	16.1392	615.26	615.269	16.0684	16.3159	6.241E4	3.345E6	615.262	ESTIMATED	2.962E5	615.26	615.269	16.0684	16.3159	6.241E4	3.345E6	3.345E6	16.1392	615.262		2.1597	3.0867
53	CN10	0.303	625.37	-7.88	4.9272	63230000	330400000	0.1751	20.5064	625.36	625.369	20.0592	23.1435	5.207E4	3.304E8	625.365	ESTIMATED	6.323E7	625.36	625.369	20.0592	23.1435	5.207E4	3.304E8	3.304E8	20.5064	625.365		2.095	2.6628
54	CN11	0.321	626.372	-7.14	4.9272	21520000	113000000	0.1787	20.5064	626.363	626.375	20.3148	21.7851	2.599E4	1.13E8	626.367	ESTIMATED	2.152E7	626.363	626.375	20.3148	21.7851	2.599E4	1.13E8	1.13E8	20.5064	626.367		1.948	2.5484
55	CN61	0.663	627.651	-7.49	23.5583	10590000	78930000	0.1225	30.6357	627.638	627.651	30.4614	31.5076	6.641E4	7.893E7	627.646	ESTIMATED	1.059E7	627.638	627.651	30.4614	31.5076	6.641E4	7.893E7	7.893E7	30.6357	627.646		1.3037	1.4258
56	CN62	0.664	627.983	-7.44	23.5583	10680000	83300000	0.1147	30.6357	627.976	627.983	30.4647	31.2967	6.573E4	8.33E7	627.978	ESTIMATED	1.068E7	627.976	627.983	30.4647	31.2967	6.573E4	8.33E7	8.33E7	30.6357	627.978		1.2969	1.4548
57	HP3	0.96	631.338	1.14	6.2	5745000	68470000	0.0829	6.3462	631.338	631.341	6.2347	6.9954	5.127E4	6.847E7	631.339	ESTIMATED	5.745E6	631.338	631.341	6.2347	6.9954	5.127E4	6.847E7	6.847E7	6.3462	631.339		1.2514	1.3966
58	HP30	0.896	632.338	2.39	22.28	5303000	44750000	0.1068	20.2915	632.335	632.342	20.171	21.1825	5.295E4	4.475E7	632.339	ESTIMATED	5.303E6	632.335	632.342	20.171	21.1825	5.295E4	4.475E7	4.475E7	20.2915	632.339		1.4415	1.7565
59	CN95	0.699	634.361	-8.09	37.9933	119600000	577500000	0.1935	45.4885	634.351	634.36	45.3603	48.6877	5.205E4	5.775E8	634.355	ESTIMATED	1.196E8	634.351	634.36	45.3603	48.6877	5.205E4	5.775E8	5.775E8	45.4885	634.355		2.2105	2.9767
60	CN93	0.689	634.86	-8.49	37.9625	93280000	419500000	0.1954	45.4853	634.848	634.861	45.3675	48.7036	8.841E4	4.195E8	634.855	ESTIMATED	9.328E7	634.848	634.861	45.3675	48.7036	8.841E4	4.195E8	4.195E8	45.4853	634.855		8.5348	3.075
61	CN94	0.682	635.36	-8.75	37.9796	39540000	169100000	0.1966	45.4885	635.346	635.364	45.3639	48.6845	1.366E4	1.691E8	635.355	ESTIMATED	3.954E7	635.346	635.364	45.3639	48.6845	1.366E4	1.691E8	1.691E8	45.4885	635.355		2.1214	18.0716
62	CN29	0.306	636.34	-7.75	10.618	33510000	259000000	0.1214	21.3112	636.331	636.341	21.2061	22.7415	4.058E4	2.59E8	636.335	ESTIMATED	3.351E7	636.331	636.341	21.2061	22.7415	4.058E4	2.59E8	2.59E8	21.3112	636.335		1.8059	2.3883
63	CN43		636.811	35.97	17.6197	22630000	179200000	0.122	21.2986	636.786	636.837	21.2164	21.9839	2.149E5	1.792E8	636.834	ESTIMATED	2.263E7	636.786	636.837	21.2164	21.9839	2.149E5	1.792E8	1.792E8	21.2986	636.834		2.1792	3.1806
64	CN30	0.293	636.84	-8.3	10.618	22760000	179200000	0.122	21.2986	636.834	636.841	21.2028	22.646	5.351E4	1.792E8	636.834	ESTIMATED	2.276E7	636.834	636.841	21.2028	22.646	5.351E4	1.792E8	1.792E8	21.2986	636.834		2.1792	3.1806
65	HP42	0.524	637.802	3.19	24.91	9949000	86870000	0.1027	44.6318	637.798	637.809	44.3854	45.4631	5.225E4	8.687E7	637.804	ESTIMATED	9.949E6	637.798	637.809	44.3854	45.4631	5.225E4	8.687E7	8.687E7	44.6318	637.804		1.4028	1.6999
66	HP14	0.792	639.343	3.41	15.92	7334000	67190000	0.0975	11.9989	639.343	639.347	11.8701	12.8504	5.224E4	6.719E7	639.345	ESTIMATED	7.334E6	639.343	639.347	11.8701	12.8504	5.224E4	6.719E7	6.719E7	11.9989	639.345		1.5283	1.909
68	HP62	0.797	644.395	4.36	31.38	8220000	65510000	0.1123	37.2717	644.395	644.402	37.13	38.1196	5.352E4	6.551E7	644.397	ESTIMATED	8.22E6	644.395	644.402	37.13	38.1196	5.352E4	6.551E7	6.551E7	37.2717	644.397		1.6536	2.4958
69	HP52	0.791	647.385	2.62	28.08	11370000	94760000	0.118	20.0367	647.385	647.391	19.8879	20.4198	6.556E4	9.476E7	647.386	ESTIMATED	1.137E7	647.385	647.391	19.8879	20.4198	6.556E4	9.476E7	9.476E7	20.0367	647.386		1.1771	0.9996
70	HP11	0.466	649.33	-1.97	13.73	7813000	75020000	0.0976	27.0263	649.328	649.341	26.9085	27.4591	9.627E4	7.502E7	649.329	ESTIMATED	7.813E6	649.328	649.341	26.9085	27.4591	9.627E4	7.502E7	7.502E7	27.0263	649.329		1.4301	1.7959
71	CN26	0.323	650.318	-7.09	10.4077	37330000	256900000	0.14	25.1858	650.309	650.322	25.0263	26.5007	6.181E4	2.569E8	650.313	ESTIMATED	3.733E7	650.309	650.322	25.0263	26.5007	6.181E4	2.569E8	2.569E8	25.1858	650.313		1.3029	1.4496
72	CN73	0.663	651.328	-7.48	25.8123	24980000	181800000	0.1046	33.5458	651.317	651.331	33.2742	35.5437	5.128E4	1.818E8	651.323	ESTIMATED	2.498E7	651.317	651.331	33.2742	35.5437	5.128E4	1.818E8	1.818E8	33.5458	651.323		1.7883	2.0001
73	CN74	0.663	651.66	-7.48	25.8123	27460000	180400000	0.1036	33.5458	651.649	651.66	33.2709	36.2841	6.459E4	1.804E8	651.655	ESTIMATED	2.746E7	651.649	651.66	33.2709	36.2841	6.459E4	1.804E8	1.804E8	33.5458	651.655		5.7274	2.0268
74	CN36	0.315	653.367	-7.4	12.6155	20840000	202000000	0.1002	26.0682	653.358	653.368	25.9479	26.8601	5.427E4	2.02E8	653.362	ESTIMATED	2.084E7	653.358	653.368	25.9479	26.8601	5.427E4	2.02E8	2.02E8	26.0682	653.362		1.511	1.8195
75	HP50	0.929	653.859	2.78	26.15	14660000	142600000	0.09	26.0682	653.859	653.869	25.9515	26.6313	7.002E4	1.426E8	653.861	ESTIMATED	1.466E7	653.859	653.869	25.9515	26.6313	7.002E4	1.426E8	1.426E8	26.0682	653.861		1.4983	1.8012
76	CN6	0.327	659.387	-6.94	3.1245	12780000	106000000	0.1024	13.0288	659.356	659.389	12.9169	13.8661	5.211E4	1.06E8	659.382	ESTIMATED	1.278E7	659.356	659.389	12.9169	13.8661	5.211E4	1.06E8	1.06E8	13.0288	659.382		1.6077	1.9466
77	CN91	0.699	660.851	-8.43	37.3511	51260000	384900000	0.128	44.0719	660.843	660.852	43.925	45.4122	7.509E4	3.849E8	660.845	ESTIMATED	5.126E7	660.843	660.852	43.925	45.4122	7.509E4	3.849E8	3.849E8	44.0719	660.845		1.5012	1.7975
78	CN92	0.708	661.35	-8.08	37.3511	38020000	286800000	0.1303	44.056	661.344	661.353	43.925	45.3991	5.056E4	2.868E8	661.345	ESTIMATED	3.802E7	661.344	661.353	43.925	45.3991	5.056E4	2.868E8	2.868E8	44.056	661.345		1.8153	2.48
79	CN39	0.464	669.344	-8.23	16.5512	17770000	170500000	0.0919	27.4687	669.333	669.344	27.3428	28.4722	7.509E4	1.705E8	669.339	ESTIMATED	1.777E7	669.333	669.344	27.3428	28.4722	7.509E4	1.705E8	1.705E8	27.4687	669.339		1.4216	1.7169
80	CN7	0.328	677.365	-6.9	3.1784	12070000	66480000	0.1649	10.9367	677.358	677.369	10.7587	11.8893	5.635E4	6.648E7	677.361	ESTIMATED	1.207E7	677.358	677.369	10.7587	11.8893	5.635E4	6.648E7	6.648E7	10.9367	677.361		1.6444	1.9635
81	HP35	0.586	682.33	5.39	23.58	15300000	99420000	0.1202	36.7633	682.328	682.353	36.6028	38.1644	4.591E4	9.942E7	682.334	ESTIMATED	1.53E7	682.328	682.353	36.6028	38.1644	4.591E4	9.942E7	9.942E7	36.7633	682.334		3.1192	1.6128
82	CN99	0.706	692.874	-9.3	43.3911	115600000	670700000	0.163	48.7637	692.866	692.873	48.5974	51.1634	5.212E4	6.707E8	692.868	ESTIMATED	1.156E8	692.866	692.873	48.5974	51.1634	5.212E4	6.707E8	6.707E8	48.7637	692.868		1.6884	2.1078
83	CN100	0.724	693.374	-8.55	43.3911	98350000	547000000	0.1753	48.7542	693.364	693.377	48.5933	56.6228	5.315E4	5.47E8	693.368	ESTIMATED	9.835E7	693.364	693.377	48.5933	56.6228	5.315E4	5.47E8	5.47E8	48.7542	693.368		1.8238	2.4046
84	CN101	0.718	693.874	-8.8	43.3911	45200000	252400000	0.1694	48.7637	693.861	693.878	48.4547	51.3113	3.669E4	2.524E8	693.868	ESTIMATED	4.52E7	693.861	693.878	48.4547	51.3113	3.669E4	2.524E8	2.524E8	48.7637	693.868		1.6653	2.0515
85	HP19	0.806	702.363	3.27	17.8	16090000	140200000	0.1119	21.7947	702.361	702.378	21.6427	22.8083	5.535E4	1.402E8	702.366	ESTIMATED	1.609E7	702.361	702.378	21.6427	22.8083	5.535E4	1.402E8	1.402E8	21.7947	702.366		1.1257	1.1084
86	CN59	0.485	710.357	-9.63	20.7333	10600000	90650000	0.1138	32.1156	710.339	710.356	31.9451	33.1035	6.278E4	9.065E7	710.35	ESTIMATED	1.06E7	710.339	710.356	31.9451	33.1035	6.278E4	9.065E7	9.065E7	32.1156	710.35		1.918	2.5824
87	CN87	0.639	716.413	-7.22	28.8916	31380000	237600000	0.1268	39.312	716.403	716.413	39.137	39.9756	5.944E4	2.376E8	716.408	ESTIMATED	3.138E7	716.403	716.413	39.137	39.9756	5.944E4	2.376E8	2.376E8	39.312	716.408		1.3663	1.6609
88	CN22	0.494	722.331	-11.87	8.5561	105100	999200	0.1018	12.1375	722.32	722.331	12.0678	12.3217	5.007E4	9.992E5	722.323	ESTIMATED	1.051E5	722.32	722.331	12.0678	12.3217	5.007E4	9.992E5	9.992E5	12.1375	722.323		1.8568	2.7192
89	HP86	0.851	732.462	3.6	45.92	9687000	69000000	0.1264	51.318	732.462	732.469	51.153	52.3504	5.054E4	6.9E7	732.465	ESTIMATED	9.687E6	732.462	732.469	51.153	52.3504	5.054E4	6.9E7	6.9E7	51.318	732.465		1.3436	1.5927
90	HP28		733.418	0.97	21.52	5847000	60930000	0.0828	9.3403	733.417	733.421	9.2313	9.9849	5.07E4	6.093E7	733.418	ESTIMATED	5.847E6	733.417	733.421	9.2313	9.9849	5.07E4	6.093E7	6.093E7	9.3403	733.418		1.6047	1.932
91	CN54	0.576	738.86	-7.72	19.8044	14420000	108100000	0.1252	28.9667	738.848	738.887	28.7573	30.0981	6.597E4	1.081E8	738.855	ESTIMATED	1.442E7	738.848	738.887	28.7573	30.0981	6.597E4	1.081E8	1.081E8	28.9667	738.855		1.1381	1.1771
92	CN20	0.345	747.309	-7	8.1467	14690000	150800000	0.0869	15.9714	747.302	747.309	15.8305	16.2903	5.745E4	1.508E8	747.304	ESTIMATED	1.469E7	747.302	747.309	15.8305	16.2903	5.745E4	1.508E8	1.508E8	15.9714	747.304		1.3616	1.428
93	CN21	0.331	747.808	-7.55	8.1467	10000000	100800000	0.0874	15.9714	747.802	747.808	15.8342	16.2903	5.79E4	1.008E8	747.802	ESTIMATED	1E7	747.802	747.808	15.8342	16.2903	5.79E4	1.008E8	1.008E8	15.9714	747.802		1.3787	1.4187
95	CN42	0.37	748.44	-8.04	17.1489	51580000	287300000	0.1802	31.8489	748.432	748.44	31.6868	33.1647	9.052E4	2.873E8	748.434	ESTIMATED	5.158E7	748.432	748.44	31.6868	33.1647	9.052E4	2.873E8	2.873E8	31.8489	748.434		1.3134	1.3731
96	HP76	0.851	749.433	3.39	36.5	22260000	122800000	0.182	31.8489	749.414	749.441	31.54	33.0861	3.783E4	1.228E8	749.436	ESTIMATED	2.226E7	749.414	749.441	31.54	33.0861	3.783E4	1.228E8	1.228E8	31.8489	749.436		1.3936	1.3667
97	CN24	0.056	751.844	-17.76	9.1789	24250000	145300000	0.1045	19.4577	751.807	751.842	19.1827	20.9996	5.989E4	1.453E8	751.83	ESTIMATED	2.425E7	751.807	751.842	19.1827	20.9996	5.989E4	1.453E8	1.453E8	19.4577	751.83		1.6093	12.2515
98	HP25	0.792	752.335	-7.62	20.17	18630000	111600000	0.1047	19.4577	752.306	752.343	19.1827	21.0209	5.279E4	1.116E8	752.329	ESTIMATED	1.863E7	752.306	752.343	19.1827	21.0209	5.279E4	1.116E8	1.116E8	19.4577	752.329		1.5853	12.0346
99	CN15	0.32	758.427	-7.19	6.1309	14560000	89040000	0.1375	21.7531	758.405	758.426	21.4795	22.8952	5.337E4	8.904E7	758.422	ESTIMATED	1.456E7	758.405	758.426	21.4795	22.8952	5.337E4	8.904E7	8.904E7	21.7531	758.422		1.1089	1.0565
100	CN79	0.092	766.909	16.33	27.7715	53050000	337300000	0.1387	56.9399	766.914	766.929	56.7815	62.9354	6.032E4	3.373E8	766.921	ESTIMATED	5.305E7	766.914	766.929	56.7815	62.9354	6.032E4	3.373E8	3.373E8	56.9399	766.921		1.4394	1.5892
101	CN104	0.672	766.929	-9.87	48.9857	53050000	337300000	0.1387	56.9399	766.917	766.929	56.7815	62.9354	6.032E4	3.373E8	766.921	ESTIMATED	5.305E7	766.917	766.929	56.7815	62.9354	6.032E4	3.373E8	3.373E8	56.9399	766.921		1.4394	1.5892
102	CN80	0.646	767.406	-7.9	27.7715	29000000	209900000	0.096	36.4885	767.375	767.414	36.3161	40.2676	7.813E4	2.099E8	767.4	ESTIMATED	2.9E7	767.375	767.414	36.3161	40.2676	7.813E4	2.099E8	2.099E8	36.4885	767.4		1.2162	1.2448
103	CN103	0.677	767.427	-9.66	48.9633	45330000	291600000	0.1426	56.914	767.42	767.433	56.7782	61.9834	6.539E4	2.916E8	767.42	ESTIMATED	4.533E7	767.42	767.433	56.7782	61.9834	6.539E4	2.916E8	2.916E8	56.914	767.42		1.9366	2.4138
104	CN102	0.702	767.927	-8.67	48.9445	21770000	143000000	0.1329	56.9399	767.918	767.938	56.7815	61.9705	2.937E4	1.43E8	767.92	ESTIMATED	2.177E7	767.918	767.938	56.7815	61.9705	2.937E4	1.43E8	1.43E8	56.9399	767.92		1.4285	1.5009
105	CN33	0.323	772.497	-7.09	11.4351	54910000	314300000	0.1893	28.5138	772.488	772.496	28.3843	30.0845	6.036E4	3.143E8	772.491	ESTIMATED	5.491E7	772.488	772.496	28.3843	30.0845	6.036E4	3.143E8	3.143E8	28.5138	772.491		1.9498	2.4083
106	HP68	0.855	773.491	3.32	32.54	22330000	128000000	0.1737	28.5138	773.489	773.502	28.3843	30.0392	2.475E4	1.28E8	773.493	ESTIMATED	2.233E7	773.489	773.502	28.3843	30.0392	2.475E4	1.28E8	1.28E8	28.5138	773.493		2.0077	2.3754
107	HP47	0.881	778.36	4.66	25.87	2920000	28170000	0.0831	25.7644	778.355	778.378	25.6532	26.5111	5.239E4	2.817E7	778.364	ESTIMATED	2.92E6	778.355	778.378	25.6532	26.5111	5.239E4	2.817E7	2.817E7	25.7644	778.364		1.3296	1.4753
108	HP59	0.808	789.468	1.62	29.34	7445000	77980000	0.1089	20.423	789.46	789.474	20.3115	20.9792	6.335E4	7.798E7	789.47	ESTIMATED	7.445E6	789.46	789.474	20.3115	20.9792	6.335E4	7.798E7	7.798E7	20.423	789.47		1.6251	3.3106
109	CN106	0.713	791.432	-9.64	51.9398	19830000	161100000	0.0984	56.6675	791.413	791.436	55.9812	58.6727	5.585E4	1.611E8	791.424	ESTIMATED	1.983E7	791.413	791.436	55.9812	58.6727	5.585E4	1.611E8	1.611E8	56.6675	791.424		1.593	1.9009
110	CN107	0.714	791.764	-9.6	51.9398	28050000	218500000	0.0978	56.6675	791.753	791.764	56.3909	59.7325	5.02E4	2.185E8	791.756	ESTIMATED	2.805E7	791.753	791.764	56.3909	59.7325	5.02E4	2.185E8	2.185E8	56.6675	791.756		12.5895	2.0871
111	CN88	0.644	802.451	-7.33	28.8916	25920000	198500000	0.129	38.8725	802.438	802.46	38.733	39.9789	6.794E4	1.985E8	802.445	ESTIMATED	2.592E7	802.438	802.46	38.733	39.9789	6.794E4	1.985E8	1.985E8	38.8725	802.445		1.5113	1.8665
112	CN44	0.537	803.937	-8.67	17.8025	44240000	370900000	0.1285	26.5681	803.927	803.937	26.449	27.9505	6.415E4	3.709E8	803.93	ESTIMATED	4.424E7	803.927	803.937	26.449	27.9505	6.415E4	3.709E8	3.709E8	26.5681	803.93		1.5026	1.9466
113	CN45	0.56	804.436	-7.78	17.8129	36420000	306500000	0.1064	26.5681	804.425	804.438	26.449	27.8257	5.451E4	3.065E8	804.43	ESTIMATED	3.642E7	804.425	804.438	26.449	27.8257	5.451E4	3.065E8	3.065E8	26.5681	804.43		1.4945	1.9038
114	HP36	0.862	804.927	3.85	24.51	16910000	141100000	0.119	26.5681	804.927	804.94	26.449	27.4558	3.335E4	1.411E8	804.93	ESTIMATED	1.691E7	804.927	804.94	26.449	27.4558	3.335E4	1.411E8	1.411E8	26.5681	804.93		1.498	1.8919
115	CN50	0.576	820.478	-7.3	19.4449	9415000	84150000	0.0969	28.8384	820.46	820.49	28.67	29.46	5.369E4	8.415E7	820.472	ESTIMATED	9.415E6	820.46	820.49	28.67	29.46	5.369E4	8.415E7	8.415E7	28.8384	820.472		1.1794	1.1847
116	HP67	0.849	820.969	3.87	32.37	8966000	74780000	0.0996	28.8256	820.965	820.981	28.6636	29.6891	7.277E4	7.478E7	820.972	ESTIMATED	8.966E6	820.965	820.981	28.6636	29.6891	7.277E4	7.478E7	7.478E7	28.8256	820.972		1.2708	1.4759
117	HP12	0.784	822.399	1.66	13.97	3194000	32160000	0.0827	9.1051	822.397	822.402	8.9978	9.6746	5.374E4	3.216E7	822.4	ESTIMATED	3.194E6	822.397	822.402	8.9978	9.6746	5.374E4	3.216E7	3.216E7	9.1051	822.4		1.567	1.7959
118	HP32	0.648	830.898	5.31	22.58	13690000	73900000	0.1233	32.4875	830.893	830.91	32.3123	34.5528	7.983E4	7.39E7	830.902	ESTIMATED	1.369E7	830.893	830.91	32.3123	34.5528	7.983E4	7.39E7	7.39E7	32.4875	830.902		2.3069	1.9091
120	HP43	0.874	838.474	3.81	24.94	6115000	52660000	0.1052	23.3991	838.474	838.48	23.2648	24.3697	5.391E4	5.266E7	838.477	ESTIMATED	6.115E6	838.474	838.48	23.2648	24.3697	5.391E4	5.266E7	5.266E7	23.3991	838.477		1.3647	1.5587
121	CN82	0.687	838.898	-8.32	28.6339	14760000	145900000	0.0969	34.6699	838.888	838.898	34.5528	36.2285	9.964E4	1.459E8	838.891	ESTIMATED	1.476E7	838.888	838.898	34.5528	36.2285	9.964E4	1.459E8	1.459E8	34.6699	838.891		1.3939	1.7658
122	CN81	0.699	839.397	-7.79	28.6085	14770000	123900000	0.0801	34.6699	839.366	839.398	34.5528	36.2681	1.651E5	1.239E8	839.391	ESTIMATED	1.477E7	839.366	839.398	34.5528	36.2681	1.651E5	1.239E8	1.239E8	34.6699	839.391		4.9513	1.5799
123	CN71	0.709	844.429	-4.69	24.5781	12640000	127200000	0.0902	33.1228	844.402	844.426	32.9962	34.0708	5.356E4	1.272E8	844.425	ESTIMATED	1.264E7	844.402	844.426	32.9962	34.0708	5.356E4	1.272E8	1.272E8	33.1228	844.425		1.4879	2.139
124	CN72	0.598	844.929	-9.11	24.5781	13030000	107900000	0.0908	33.1228	844.912	844.952	32.9962	34.5212	6.779E4	1.079E8	844.922	ESTIMATED	1.303E7	844.912	844.952	32.9962	34.5212	6.779E4	1.079E8	1.079E8	33.1228	844.922		1.4642	1.8261
125	CN66	0.614	880.483	-7.26	24.5481	56730000	307900000	0.1905	34.5971	880.473	880.492	34.4176	35.9034	1.039E5	3.079E8	880.476	ESTIMATED	5.673E7	880.473	880.492	34.4176	35.9034	1.039E5	3.079E8	3.079E8	34.5971	880.476		1.3341	1.461
126	CN67	0.593	880.981	-8.09	24.5481	61550000	281400000	0.1803	34.5908	880.965	880.98	34.4144	36.4759	9.632E4	2.814E8	880.974	ESTIMATED	6.155E7	880.965	880.98	34.4144	36.4759	9.632E4	2.814E8	2.814E8	34.5908	880.974		4.3923	10.17
127	CN68	0.606	881.48	-7.57	24.5481	35610000	150100000	0.1914	34.5908	881.463	881.488	34.4079	36.5265	5.632E4	1.501E8	881.473	ESTIMATED	3.561E7	881.463	881.488	34.4079	36.5265	5.632E4	1.501E8	1.501E8	34.5908	881.473		1.3991	1.653
128	HP45	0.803	887.451	0.55	25.7	2330000	26680000	0.0825	16.2584	887.448	887.454	16.1729	16.8583	5.378E4	2.668E7	887.451	ESTIMATED	2.33E6	887.448	887.454	16.1729	16.8583	5.378E4	2.668E7	2.668E7	16.2584	887.451		1.7122	2.3008
129	HP46	0.728	887.949	3.52	25.7	2179000	25340000	0.0704	16.2584	887.948	887.957	16.1729	16.8617	5.375E4	2.534E7	887.952	ESTIMATED	2.179E6	887.948	887.957	16.1729	16.8617	5.375E4	2.534E7	2.534E7	16.2584	887.952		1.7005	2.1942
130	HP18	0.776	922.483	3.71	17.33	4566000	50520000	0.085	21.8758	922.483	922.503	21.7627	22.5256	5.744E4	5.052E7	922.486	ESTIMATED	4.566E6	922.483	922.503	21.7627	22.5256	5.744E4	5.052E7	5.052E7	21.8758	922.486		1.1885	1.2467
131	HP60	0.952	940.962	1.52	31.28	4943000	38020000	0.1165	30.6325	940.958	940.968	30.4713	31.1801	5.855E4	3.802E7	940.963	ESTIMATED	4.943E6	940.958	940.968	30.4713	31.1801	5.855E4	3.802E7	3.802E7	30.6325	940.963		1.4284	1.8626
132	HP61	0.958	941.463	1.26	31.28	5046000	37620000	0.117	30.6325	941.458	941.477	30.4779	31.4773	5.431E4	3.762E7	941.464	ESTIMATED	5.046E6	941.458	941.477	30.4779	31.4773	5.431E4	3.762E7	3.762E7	30.6325	941.464		1.4415	1.729
133	CN83	0.672	971.504	-7.73	28.7502	21700000	140200000	0.1388	36.4885	971.488	971.516	36.3747	37.6856	6.097E4	1.402E8	971.496	ESTIMATED	2.17E7	971.488	971.516	36.3747	37.6856	6.097E4	1.402E8	1.402E8	36.4885	971.496		2.3109	3.34
134	HP84	0.822	972.495	4.14	42.85	12320000	82600000	0.1341	36.4885	972.492	972.51	36.378	37.6403	3.355E4	8.26E7	972.499	ESTIMATED	1.232E7	972.492	972.51	36.378	37.6403	3.355E4	8.26E7	8.26E7	36.4885	972.499		2.3172	3.2968
135	CN75	0.623	976.488	-9.1	25.834	14450000	109100000	0.1098	33.5553	976.459	976.485	33.2502	34.5812	8.316E4	1.091E8	976.479	ESTIMATED	1.445E7	976.459	976.485	33.2502	34.5812	8.316E4	1.091E8	1.091E8	33.5553	976.479		1.5933	1.6737
136	CN76	0.662	976.986	-7.54	25.834	16720000	111100000	0.11	33.5553	976.967	976.986	33.2775	35.8706	4.799E4	1.111E8	976.979	ESTIMATED	1.672E7	976.967	976.986	33.2775	35.8706	4.799E4	1.111E8	1.111E8	33.5553	976.979		1.5594	1.6614
137	CN56	0.558	1002.59	-8.19	20.4133	19700000	170200000	0.1047	30.1045	1002.58	1002.59	29.9299	31.1801	5.257E4	1.702E8	1002.58	ESTIMATED	1.97E7	1002.58	1002.59	29.9299	31.1801	5.257E4	1.702E8	1.702E8	30.1045	1002.58		1.5611	1.9626
138	HP40	0.529	1011.44	5.89	24.62	7119000	60940000	0.1012	40.5489	1011.44	1011.48	40.369	41.5019	5.986E4	6.094E7	1011.45	ESTIMATED	7.119E6	1011.44	1011.48	40.369	41.5019	5.986E4	6.094E7	6.094E7	40.5489	1011.45		1.2717	1.4681
139	CN49	0.482	1025.48	-7.95	19.1431	17630000	126200000	0.1307	31.3823	1025.46	1025.48	31.2163	32.4016	5.642E4	1.262E8	1025.48	ESTIMATED	1.763E7	1025.46	1025.48	31.2163	32.4016	5.642E4	1.262E8	1.262E8	31.3823	1025.48		1.5661	2.066
140	HP78	0.796	1032.5	2.49	39.01	16790000	131900000	0.1165	50.0865	1032.5	1032.51	49.9215	51.8912	4.305E4	1.319E8	1032.5	ESTIMATED	1.679E7	1032.5	1032.51	49.9215	51.8912	4.305E4	1.319E8	1.319E8	50.0865	1032.5		1.5948	1.6322
141	CN96	0.759	1064.18	-8.14	40.434	20890000	135200000	0.1336	43.4861	1064.16	1064.18	42.7396	45.1011	5.506E4	1.352E8	1064.17	ESTIMATED	2.089E7	1064.16	1064.18	42.7396	45.1011	5.506E4	1.352E8	1.352E8	43.4861	1064.17		2.7192	1.4373
142	CN97	0.737	1064.51	-8.99	40.434	19770000	121600000	0.1225	43.4989	1064.49	1064.51	43.0489	44.6899	6.869E4	1.216E8	1064.5	ESTIMATED	1.977E7	1064.49	1064.51	43.0489	44.6899	6.869E4	1.216E8	1.216E8	43.4989	1064.5		2.3013	2.7971
143	CN105	0.685	1187.14	-10.77	51.9087	25200000	194100000	0.1083	56.6675	1187.13	1187.14	56.3705	59.6448	5.213E4	1.941E8	1187.13	ESTIMATED	2.52E7	1187.13	1187.14	56.3705	59.6448	5.213E4	1.941E8	1.941E8	56.6675	1187.13		12.3845	1.917
144	HP80	0.791	1187.63	1.88	42.81	18730000	137500000	0.1071	56.6675	1187.62	1187.64	56.3909	59.6208	4.04E4	1.375E8	1187.63	ESTIMATED	1.873E7	1187.62	1187.64	56.3909	59.6208	4.04E4	1.375E8	1.375E8	56.6675	1187.63		3.4586	26.7702
145	HP94	0.865	1199.61	3.09	51.65	18010000	130000000	0.1308	57.5677	1199.61	1199.62	57.4114	58.8675	5.123E4	1.3E8	1199.61	ESTIMATED	1.801E7	1199.61	1199.62	57.4114	58.8675	5.123E4	1.3E8	1.3E8	57.5677	1199.61		1.6105	2.0779
146	HP92	0.869	1267.7	3.21	50.67	11460000	67980000	0.1657	45.5203	1267.66	1267.72	45.3782	46.4301	5.193E4	6.798E7	1267.7	ESTIMATED	1.146E7	1267.66	1267.72	45.3782	46.4301	5.193E4	6.798E7	6.798E7	45.5203	1267.7		1.4489	1.7342
							Average	0.119963
							Median	0.1154
							SD	0.0323757
							RSD	0.269882
					tg	60	Nc av	295.209
					Area			tmin	5.4565
					Average	2.36662e+07		tmax	57.5677
					SD	2.30797e+07			0.898469
