# Supplementary material for: Comprehensive Two-Dimensional Liquid Chromatography–High-Resolution Mass Spectrometry for Complex Protein Digest Analysis Using Parallel Gradients
Source: Anal Chem. 2024 May 17;96(22):9294–301. doi: 10.1021/acs.analchem.4c02172 (PMC11154668; doi:10.1021/acs.analchem.4c02172)
Supplement: Supplementary file 3 — ac4c02172_si_003.xlsx [file ac4c02172_si_003.xlsx]

## Sheet: full
ID	name	m/z	RT	fwhm	area	height	tailing	asymmetry
1	S001	368.246	20.7082	0.0218	13510000	457000000	2.7503	3.5903
2	S031	375.22	32.3635	0.0166	16520000	833400000	1.8551	2.5325
3	P021	377.535	16.2662	0.0216	9077000	337900000	2.8186	3.9766
4	P017	395.243	14.7239	0.0146	31020	1823000	1.389	1.8395
5	S066	416.193	2.7222	0.0139	1230000	74520000	1.8212	2.2268
6	S022	421.056	9.7611	0.0169	21690000	1045000000	2.2611	2.809
7	S022	421.056	9.7611	0.0169	21690000	1045000000	2.2611	2.809
8	P060	422.058	9.7611	0.017	3718000	176400000	2.2785	2.8015
9	P090	423.052	9.7611	0.0171	4365000	210900000	2.2518	2.7441
10	P081	423.709	27.9	0.0146	10640000	596000000	2.0471	2.4835
11	S045	424.558	25.7873	0.0165	28030000	1387000000	2.2283	2.7884
12	S019	449.742	23.261	0.0179	14850000	728000000	2.4871	3.1406
13	P075	455.738	8.1658	0.0132	2026000	121700000	2.7907	3.5253
14	P015	458.226	20.8407	0.0142	8997000	532200000	1.5889	1.8664
15	P099	461.745	16.3012	0.0131	1378000	84740000	1.7042	2.0369
16	P020	470.331	21.2502	0.017	8353000	378800000	3.1818	2.8048
17	P027	471.238	22.8144	0.0163	11840000	613500000	2.4137	3.4158
18	P049	472.298	29.3304	0.0121	12650000	802200000	2.8545	3.7034
19	P064	473.761	9.2184	0.0134	1618000	98310000	1.9102	2.2422
20	S081	473.901	31.853	0.0169	9397000	461400000	2.2768	2.9068
21	P066	474.234	31.853	0.0168	7144000	351300000	2.2496	2.9414
22	P034	479.247	12.8009	0.0147	8069000	486900000	1.9988	3.0546
23	P002	486.25	37.8851	0.0174	52560000	2460000000	2.1884	3.0128
24	P013	486.751	37.8851	0.0173	30880000	1469000000	2.1812	2.9844
25	P062	487.252	37.8851	0.0171	9654000	459800000	2.1558	2.9597
26	S082	500.305	19.3223	0.0155	12210000	669400000	1.7383	2.1646
27	P067	501.818	41.3799	0.0131	14650000	1483000000	0.8315	0.6949
28	S039	501.819	41.3799	0.0137	24960000	1483000000	1.9526	2.1862
29	P030	502.319	41.3799	0.0137	14650000	864500000	1.9592	2.1639
30	P080	508.274	22.8018	0.0135	7756000	470300000	1.9219	1.9869
31	P094	509.293	31.3493	0.0148	16000000	864200000	1.9413	2.3081
32	S102	515.327	22.7316	0.0136	6952000	393000000	2.9969	3.9951
33	S089	526.275	30.3049	0.0152	6874000	385500000	1.5794	1.6597
34	P008	530.316	24.8476	0.0139	22690000	1253000000	2.1101	2.6376
35	P044	536.288	21.8151	0.018	30660000	1354000000	2.243	2.8917
36	P006	536.62	21.8151	0.0173	27150000	1253000000	2.4125	2.8828
37	S028	536.953	21.8151	0.0179	12250000	550700000	2.1612	2.8979
38	P101	543.274	16.3397	0.0134	4063000	243200000	2.1796	3.3836
39	P092	545.338	17.7374	0.0138	7981000	425200000	2.267	2.5827
40	P086	547.315	28.8274	0.0177	12710000	597100000	1.9771	2.5497
41	P045	547.648	28.8274	0.0178	11020000	512900000	1.9458	2.6163
42	S005	580.305	11.2435	0.0139	3973000	236400000	2.2882	3.2623
43	P004	582.316	31.8593	0.015	16310000	948200000	1.6083	1.9768
44	S043	583.317	31.8593	0.015	3835000	223900000	1.5758	2.0309
45	S046	585.815	23.8292	0.0185	22220000	942200000	2.4803	3.4206
46	S044	587.318	28.3568	0.0193	24400000	1050000000	2.1864	3.0448
47	S058	587.651	28.3568	0.0192	23300000	1005000000	2.2401	3.0459
48	P050	587.984	28.3568	0.019	11820000	507200000	2.2985	3.0704
49	P023	600.312	36.9381	0.0175	557600	23010000	2.6331	3.4943
50	S033	603.322	18.7765	0.0151	22340000	1220000000	2.0856	2.5654
51	P098	615.261	20.79	0.0152	13570000	719000000	2.0694	2.3229
52	P032	625.363	17.8068	0.0156	8754000	480000000	2.0387	2.4987
53	P014	626.365	17.8068	0.0156	2907000	158700000	2.0426	2.5193
54	P025	627.643	27.8396	0.0173	10740000	509300000	1.8702	2.192
55	P043	627.967	16.3076	0.0127	10080	803500	1.3404	2.3138
56	P046	631.353	24.373	0.0135	3314000	209100000	1.8156	2.1292
57	S092	632.336	20.3102	0.0151	7124000	385800000	1.5286	1.5606
58	S077	634.353	44.4254	0.0163	68040000	3283000000	2.0429	2.5652
59	S094	634.852	44.4254	0.0165	48780000	2349000000	2.0584	2.5843
60	S017	635.353	44.4254	0.0163	19430000	939100000	2.0486	2.567
61	S096	636.316	18.2759	0.0149	48690	3533000	1.2973	1.6831
62	S096	636.333	25.7873	0.0182	35640000	1635000000	2.2961	2.9681
63	S054	636.832	25.7873	0.0183	23610000	1065000000	2.3101	2.9794
64	P005	636.832	25.7873	0.0183	23610000	1065000000	2.3101	2.9794
65	P071	637.801	22.4492	0.0216	7184000	278100000	2.6117	39.5128
66	P088	639.342	14.7466	0.014	4857000	310900000	1.917	2.4092
67	S072	644.406	23.2831	0.0106	13140	1151000	1.3383	1.5334
68	P074	647.384	25.2932	0.0139	13880000	758500000	1.7948	2.0843
69	S020	649.327	19.3489	0.0137	7025000	425300000	1.7134	1.8915
70	S003	650.31	15.3395	0.0144	19110000	1135000000	1.8715	2.1815
71	S008	651.32	25.3576	0.0161	11520000	546200000	1.8866	1.9837
72	P011	651.653	25.3576	0.0162	11360000	540900000	1.9806	1.9952
73	S063	653.359	23.3117	0.0164	27310000	1359000000	2.4626	3.2878
74	P102	653.858	23.3117	0.0163	19530000	977000000	2.4351	3.2747
75	S087	659.379	14.2493	0.0138	15570000	866200000	2.4155	3.7521
76	P003	659.379	14.2493	0.0138	15570000	866200000	2.4155	3.7521
77	S069	660.842	35.4204	0.0156	32400000	1719000000	1.8533	2.2962
78	S108	661.337	19.316	0.0122	1694000	85810000	0.6215	0.1728
79	P068	669.335	16.3301	0.0151	13610000	729900000	1.8668	1.979
80	S060	677.357	11.7428	0.016	6645000	360300000	1.6555	2.2946
82	P054	682.329	21.3871	0.0178	8766000	406200000	2.2933	3.0196
83	P104	692.865	48.9441	0.0166	63140000	3098000000	2.0165	2.6949
84	S109	693.365	48.9441	0.0164	54610000	2682000000	2.0364	2.7215
85	P029	693.865	48.9441	0.0164	24860000	1215000000	2.0342	2.7101
86	P022	702.351	33.4126	0.0144	816000	43400000	2.0623	1.8954
87	P065	710.348	31.853	0.0186	13740000	656300000	2.301	2.8454
88	S093	716.405	32.4174	0.0163	25190000	1384000000	2.2621	2.9586
89	P019	722.321	16.7648	0.0152	10520000	569000000	2.0145	2.5401
90	S078	732.462	40.4759	0.0154	11630000	623000000	2.6417	3.2943
91	P040	733.416	19.7244	0.0127	7746000	476800000	1.8445	2.1467
92	P082	738.85	20.3419	0.0167	12630000	645400000	2.3167	2.7622
93	S035	747.299	11.2629	0.0154	9819000	529200000	2.0519	2.4601
94	P079	747.798	11.2629	0.0154	6984000	369800000	2.0731	2.5223
95	P035	748.366	29.422	0.0163	33450000	1711000000	2.3473	3.1953
96	S097	748.431	32.3635	0.0182	50580000	2316000000	1.9775	2.4049
97	S080	749.433	32.3635	0.0183	21000000	963200000	2.0622	2.3847
98	P037	751.835	18.2759	0.0166	22010000	1096000000	1.9813	2.6044
99	S086	752.334	18.2759	0.0167	16990000	838300000	1.99	2.6307
100	P084	758.419	23.3054	0.016	22790000	1099000000	1.8677	2.1884
101	P041	766.891	18.7607	0.0173	7147000	350800000	1.9991	2.4209
102	P041	766.919	42.9838	0.0176	37270000	1769000000	2.2581	2.7762
103	P053	767.39	18.7607	0.017	5926000	295600000	1.998	1.975
104	P103	767.417	42.9838	0.0175	30820000	1468000000	2.0663	2.7637
105	P089	767.898	28.8779	0.0163	7554000	386700000	2.0975	2.5675
106	P106	772.488	29.3398	0.0187	61520000	2701000000	2.2627	2.5122
107	S026	773.491	29.3398	0.0187	25210000	1132000000	2.5437	2.4973
108	S067	778.36	23.3179	0.0178	9150000	441600000	1.8317	2.254
109	P063	789.467	26.2922	0.0147	16000000	1030000000	1.8805	2.2811
110	P100	791.422	37.4742	0.0162	11070000	541600000	1.941	2.5922
111	S042	791.753	37.4742	0.0159	14780000	728300000	1.9483	2.5893
112	P097	802.441	34.4134	0.0146	36620000	2071000000	1.553	1.6958
113	S057	803.929	21.8151	0.0171	35310000	1677000000	2.1304	2.7695
114	S055	804.426	21.8151	0.017	29350000	1399000000	2.1401	2.7303
115	S065	804.925	21.8151	0.0165	13820000	660100000	2.1229	2.6967
116	P085	820.471	28.8274	0.0182	23400000	1081000000	1.9181	2.5662
117	S105	820.968	28.8274	0.0182	21100000	979400000	1.9222	2.5552
118	P061	822.397	13.2179	0.0132	3237000	208500000	1.5341	1.8434
119	S052	830.898	20.3578	0.0158	11650000	562000000	2.8632	3.5138
120	P012	831.396	20.3578	0.0159	9836000	474500000	2.7788	3.4863
121	P069	838.472	22.8144	0.015	10330000	565200000	2.0292	2.4005
122	S053	838.888	16.3746	0.0174	14280000	668900000	1.7824	1.9824
123	P083	839.387	16.3746	0.0174	12300000	573700000	1.7724	1.97
124	P026	844.422	25.8554	0.0152	16200000	880000000	2.184	2.8755
125	P039	844.92	25.8554	0.0152	14000000	746000000	2.2035	2.9047
126	P095	880.474	28.3568	0.0205	39680000	1688000000	2.1936	2.8233
127	S047	880.972	28.3568	0.0206	36090000	1541000000	2.1884	2.807
128	S074	881.471	28.3568	0.0209	19220000	802600000	2.1994	2.8266
129	S011	887.449	23.2483	0.0173	9417000	416300000	2.9093	3.6727
130	P105	887.949	23.2483	0.0172	8671000	387100000	2.8564	3.6966
131	P107	922.482	16.3012	0.0126	1336000	81700000	2.6375	2.841
132	S030	940.962	27.8365	0.018	16730000	800000000	2.5841	3.3183
133	P078	941.46	27.8396	0.0181	16650000	773400000	1.9718	2.2467
134	P001	971.492	37.8851	0.0194	29430000	1292000000	2.0836	3.0615
135	P077	972.494	37.8851	0.0192	16300000	713700000	2.0833	3.0684
136	P018	976.477	25.3576	0.0174	18280000	828800000	1.9221	2.0078
137	P057	976.975	25.3576	0.0172	18720000	851200000	1.9071	2.0324
138	P091	1002.58	29.8535	0.0148	10760000	605400000	1.8423	2.2885
139	P093	1011.44	22.4334	0.0154	11160000	631200000	2.3094	3.82
140	P007	1025.47	17.3685	0.0137	13530000	812700000	1.6084	1.9843
141	P070	1032.5	34.4737	0.0145	13060000	790500000	1.6385	2.0227
142	P109	1064.21	20.2814	0.0132	1618	187600	2.0015	3.003
143	S007	1064.49	34.4039	0.0133	7835000	412700000	1.9695	2.0594
144	P024	1187.13	37.4742	0.0162	20220000	1062000000	1.8828	2.3829
145	P096	1187.62	37.4742	0.016	14030000	744600000	1.8954	2.3948
146	S070	1199.61	45.5047	0.0151	17640000	1043000000	1.6349	2.0813
147	S056	1267.67	32.4111	0.0102	22360	1995000	1.321	2.1463
				FHWH	Height	Area	Tailing	Asymmetry
			Average	0.0160849	1.62879e+07	8.10446e+08	2.07563	2.85451
			Median	0.0163	13520000	669150000	2.05025	2.5835
			SD	0.00210487	1.29702e+07	6.15642e+08	0.381374	3.10089
			RSD	0.130859	0.796306	0.759634	0.183739	1.08631
	tg	60	Nc av	2195.23

## Sheet: shifted
ID	name	m/z	RT	fwhm	area	height	tailing	asymmetry
1	S001	368.246	23.15	0.0055	960000	110000000	4.24	4.5
2	S031	375.221	35.77	0.0092	560000	41000000	5.45	7.26
3	P021	377.536	17.27	0.0283	9300	510000	1.22	1.6
4	P017	395.244	15.69	0.008	820	65000	14.13	0.67
5	S066	416.196	2.7	0.0171	5500	240000	2.5	4
6	S022	421.057	9.75	0.0123	1600000	82000000	3.8	8.26
7	S022	421.057	9.75	0.0123	1600000	82000000	3.8	8.26
8	P060	422.06	9.75	0.0116	270000	15000000	2.87	8.29
9	P090	423.053	9.75	0.0119	290000	16000000	3.76	8.18
10	P081	423.71	30.37	0.0092	63000	4200000	3.33	3.23
11	S045	424.557	27.73	0.0094	460000	38000000	2.38	2.86
12	S019	449.743	24.72	0.0177	520000	28000000	11.42	6.98
14	P015	458.227	21.84	0.0122	350000	21000000	2.65	2.76
15	P099	461.747	16.81	0.0095	63000	3000000	11.71	2.51
16	P020	470.333	23.22	0.0158	57000	2600000	2.96	3.81
17	P027	471.238	24.79	0.0323	250000	14000000	6.49	4.08
18	P049	472.298	32.75	0.0121	640000	36000000	11.11	8.34
19	P064	473.763	9.2	0.0156	95000	7100000	1.74	2.17
20	S081	473.901	35.26	0.0087	60000	4900000	3.24	2.43
21	P066	474.235	35.26	0.0093	45000	3700000	3.23	2.48
22	P034	479.25	13.32	0.0596	64000	710000	14.04	25.57
23	P002	486.251	42.25	0.0114	2700000	160000000	2.08	2.4
24	P013	486.752	42.25	0.0118	1600000	95000000	2.06	2.43
25	P062	487.253	42.25	0.0117	490000	29000000	2.06	2.44
26	S082	500.307	20.83	0.0223	54000	870000	9.87	26.71
27	P067	501.819	47.18	0.0076	300000	79000000	0.86	0.72
28	S039	501.819	47.18	0.0088	1700000	140000000	2.2	2.43
29	P030	502.32	47.18	0.009	1000000	83000000	2.29	2.45
30	P080	508.274	24.27	0.0147	210000	8200000	5.69	5.54
31	P094	509.293	35.26	0.009	580000	46000000	4.15	6.15
32	S102	515.329	24.17	0.0144	34000	2200000	2.25	2.32
33	S089	526.276	33.69	0.0183	180000	4700000	9.42	13.53
34	P008	530.317	26.82	0.0121	810000	20000000	17.08	22.19
35	P044	536.288	23.31	0.0086	300	71000	1.03	1.06
36	P006	536.621	23.8	0.0071	1200000	110000000	1.92	4.39
37	S028	536.954	23.8	0.0072	540000	51000000	1.97	4.28
38	P101	543.276	16.85	0.0094	320000	21000000	1.93	6.07
39	P092	545.339	19.22	0.0107	79000	4800000	2.18	5
40	P086	547.315	32.25	0.0107	360000	33000000	2.03	2.65
41	P045	547.648	32.25	0.0104	300000	29000000	2.21	2.66
42	S005	580.329	66.35	0.0103	2900	510000	0.75	0.5
43	P004	582.317	34.78	0.0115	750000	66000000	2.2	2.12
44	S043	583.319	34.78	0.011	180000	16000000	2.23	2.18
45	S046	585.815	26.3	0.0092	700000	50000000	1.83	2.63
46	S044	587.317	31.8	0.0136	2200000	140000000	7.82	8.33
47	S058	587.651	31.8	0.0138	2200000	130000000	6.62	8.42
48	P050	587.985	31.8	0.0145	1100000	62000000	3.06	3.43
49	P023	600.345	30.26	0.0652	6700	490000	2.04	2.09
50	S033	603.301	41.8	0.0077	770000	63000000	2.59	3.29
51	P098	615.262	22.28	0.0082	260000	22000000	1.91	2.17
52	P032	625.365	18.81	0.0131	360000	7300000	17.29	54.46
53	P014	626.368	18.82	0.0135	120000	2500000	11.87	29.55
54	P025	627.642	30.78	0.0105	350000	23000000	1.91	2.65
56	P046	631.354	26.35	0.011	34000	2400000	2.18	5.34
57	S092	632.32	26.78	0.0113	110000	6400000	4.44	3.2
58	S077	634.353	50.25	0.0099	8400000	620000000	1.75	2.15
59	S094	634.853	50.25	0.0098	6000000	450000000	1.75	2.14
60	S017	635.354	50.25	0.0099	2400000	180000000	1.74	2.13
61	S096	636.34	0.52	0.0099	5500	440000	1.13	1.19
62	S096	636.332	27.73	0.0086	2900000	220000000	2.26	2.72
63	S054	636.833	27.73	0.0087	2000000	150000000	2.26	2.73
64	P005	636.833	27.73	0.0087	2000000	150000000	2.26	2.73
65	P059	637.834	27.73	0.0065	87000	18000000	0.75	0.49
66	P088	639.35	66.17	0.0575	150000	2600000	1.04	0.95
67	S072	644.407	2.54	0.0199	18000	770000	1.38	1.63
68	P074	647.383	27.73	0.0122	1000000	100000000	1.76	1.92
69	S020	649.333	13.23	0.0122	53000	2800000	2.26	4.31
70	S003	650.314	15.86	0.0109	190000	6400000	21.4	14.6
71	S008	651.319	27.83	0.0142	310000	15000000	8.6	5.18
72	P011	651.653	27.83	0.0127	310000	15000000	8.38	3.74
73	S063	653.359	25.78	0.0095	1000000	55000000	3.38	6.87
74	P102	653.86	25.78	0.0094	720000	38000000	6.04	6.9
75	S087	659.381	14.75	0.0172	520000	22000000	5.9	5.58
76	P003	659.381	14.75	0.0172	520000	22000000	5.9	5.58
77	S069	660.843	39.35	0.0107	1400000	100000000	1.85	2.49
78	S108	661.37	11.76	0.0119	11000	450000	2.59	5.15
79	P068	669.337	17.34	0.01	270000	17000000	3.9	4.92
80	S060	677.36	12.24	0.0124	280000	15000000	1.79	2.9
81	P054	682.318	17.35	0.0539	860	66000	1.96	2.52
82	P054	682.329	22.89	0.0056	450000	40000000	2.56	2.91
83	P104	692.865	55.22	0.0168	12000000	740000000	2.09	2.93
84	S109	693.365	55.22	0.0141	9900000	650000000	2.11	2.94
85	P029	693.866	55.22	0.0161	4500000	290000000	2.11	2.97
86	P022	702.35	36.86	0.0097	57000	4700000	1.53	0.59
87	P065	710.347	35.26	0.0087	490000	41000000	2.12	2.41
88	S093	716.406	36.36	0.0094	1100000	93000000	2.36	2.77
89	P019	722.323	17.76	0.0136	260000	6900000	16.34	25.59
90	S078	732.463	45.41	0.0085	660000	55000000	2.36	2.93
91	P040	733.418	21.2	0.0114	89000	6100000	1.53	1.92
92	P082	738.851	21.84	0.0099	380000	20000000	11.74	5.29
93	S035	747.302	11.27	0.0095	120000	9900000	1.65	3.92
94	P079	747.801	11.27	0.0095	84000	6800000	1.64	3.95
95	P035	748.367	32.4	0.0148	790000	54000000	2.25	3.12
96	S097	748.432	35.77	0.0087	6200000	490000000	5.02	6.44
97	S080	749.434	35.77	0.0087	2600000	210000000	5.03	6.49
98	P037	751.836	19.77	0.0104	1300000	61000000	5.04	4.93
99	S086	752.336	19.77	0.0107	1000000	47000000	5.13	4.99
100	P084	758.42	25.77	0.0168	450000	19000000	3.28	2.87
101	P041	766.892	20.25	0.0081	83000	6500000	2.49	5.21
102	P041	766.918	48.42	0.0109	6200000	430000000	1.89	2.2
103	P053	767.392	20.25	0.0083	69000	5400000	2.43	21.64
104	P103	767.418	48.42	0.0108	5200000	360000000	1.89	2.17
105	P089	767.899	31.83	0.009	680000	46000000	3.01	3.8
106	P106	772.489	32.27	0.0085	5700000	560000000	2.04	2.22
107	S026	773.491	32.27	0.008	2300000	230000000	2.02	2.22
108	S067	778.361	25.29	0.0108	220000	17000000	2.26	2.75
109	P063	789.469	28.74	0.0103	500000	22000000	11.64	8.93
110	P100	791.421	42.44	0.0115	320000	23000000	2.31	2.48
111	S042	791.754	42.44	0.0201	410000	31000000	2.37	2.52
112	P097	802.442	37.84	0.0086	2900000	250000000	3.16	4.88
113	S004	803.927	23.8	0.007	3000000	290000000	0.5	4.25
114	S055	804.427	23.8	0.007	2500000	240000000	1.94	4.27
115	S065	804.927	23.8	0.0068	1200000	110000000	1.94	3.97
116	P085	820.469	32.25	0.0131	1800000	160000000	1.98	3.07
117	S105	820.968	32.25	0.0126	1700000	140000000	1.99	3.91
118	P061	822.417	37.84	0.0049	6100	920000	2.58	3.42
119	P076	830.898	21.86	0.0099	210000	7400000	15.62	3.91
120	P012	831.399	21.86	0.0096	170000	6200000	5.89	3.88
121	P069	838.474	24.79	0.0085	120000	4900000	9.28	2.58
122	S053	838.891	16.9	0.0251	52000	4200000	1.71	1.74
123	P083	839.39	16.9	0.0161	43000	3700000	1.64	1.66
124	P026	844.42	28.32	0.0076	1000000	96000000	2.26	2.93
125	P039	844.92	28.32	0.0078	910000	82000000	2.26	2.96
126	P095	880.472	31.8	0.0156	11000000	730000000	3.12	3.35
127	S047	880.972	31.8	0.0206	10000000	640000000	3.04	3.34
128	S074	881.472	31.8	0.0209	5500000	340000000	3.09	3.36
129	S011	887.45	25.2	0.0095	270000	21000000	2.03	2.48
130	P105	887.949	25.2	0.0096	250000	20000000	2.03	2.5
131	P107	922.486	16.81	0.0092	87000	4400000	2.33	2.51
132	S030	940.961	30.78	0.0096	1300000	94000000	1.88	2.58
133	P078	941.46	30.78	0.0098	1300000	90000000	1.9	2.59
134	P001	971.493	42.25	0.0118	1800000	120000000	1.86	2.11
135	P077	972.496	42.25	0.0119	1000000	65000000	1.9	2.14
136	P018	976.475	27.83	0.0127	1700000	77000000	9.77	4.23
137	P057	976.975	27.83	0.0121	1700000	80000000	10.56	4.25
138	S036	1002.63	47.18	0.0074	530000	96000000	0.71	0.42
139	P093	1011.44	23.94	0.0124	240000	19000000	2.28	2.24
140	P007	1025.48	18.39	0.0157	100000	3700000	7.66	5.55
141	P070	1032.5	38.44	0.0102	490000	34000000	2.85	3.78
143	S007	1064.5	38.33	0.0107	680000	48000000	1.63	1.95
144	P024	1187.13	42.44	0.0123	2400000	180000000	2.43	2.61
145	P096	1187.63	42.44	0.0115	1600000	130000000	2.35	2.61
146	S070	1199.56	42.8	0.0182	19000	1700000	1.45	2.04
147	S056	1267.67	36.35	0.0079	2200	250000	1.34	1.67
				FHWH	Height	Area	Tailing	Asymmetry
			Average	0.0129472	1.2625e+06	9.01643e+07	4.02306	4.91236
			Median	0.0107	475000	29000000	2.285	2.935
			SD	0.00883692	2.15268e+06	1.49924e+08	3.88023	6.39051
			RSD	0.682534	1.70509	1.66279	0.964499	1.3009
	tg	60	Nc av	2727

## Sheet: parallel 30s
ID	name	m/z	RT	fwhm	area	height	tailing	asymmetry
1	S001	368.245	2.26	0.0128	1300000	89000000	2.1	2.72
2	S031	375.221	18.51	0.0254	6200000	190000000	2.04	2.34
3	P021	377.535	3.79	0.0187	8200000	310000000	3.47	3.1
4	P017	395.238	7.35	0.0208	5500000	180000000	2.9	3.81
5	S066	416.194	3.26	0.013	2500000	140000000	1.74	1.76
6	S022	421.057	5.28	0.0147	2300000	110000000	2.73	2.97
7	S022	421.057	5.28	0.0147	2300000	110000000	2.73	2.97
8	P060	422.06	5.28	0.0142	400000	21000000	2.72	2.97
9	P090	423.053	5.28	0.0147	440000	22000000	2.64	3.01
10	P081	423.71	26.04	0.0226	4200000	140000000	1.91	2.04
11	S045	424.558	11.77	0.0167	23000000	1000000000	2.43	2.67
12	S029	449.742	4.28	0.0195	930000	35000000	3.03	4.03
13	P075	455.738	2.25	0.0213	830000	34000000	1.25	1.36
14	P015	458.228	13.43	0.0184	990000	39000000	2.13	2.14
15	P099	461.746	10.32	0.0159	4700000	180000000	2.74	1.3
16	P020	470.331	3.79	0.0201	200000	6300000	2.58	3.49
17	P027	471.239	12.34	0.0169	6800000	300000000	1.82	2.11
18	P049	472.299	15.37	0.018	4600000	200000000	1.77	2.14
19	P064	473.761	2.77	0.0177	1600000	93000000	2.71	3.05
20	S081	473.904	21.83	0.0175	10000000	400000000	1	2.83
21	P066	474.236	21.83	0.0172	7400000	310000000	0.93	0.6
22	P051	479.248	7.88	0.0318	3000000	60000000	4.96	5.85
23	P087	486.252	29.84	0.0244	30000000	1000000000	2	2.72
24	P013	486.752	29.84	0.0247	17000000	600000000	2	2.71
25	P062	487.253	29.84	0.024	5500000	190000000	2.52	3.85
26	S082	500.306	7.5	0.0384	1600000	28000000	5.98	6.12
27	P067	501.794	21.33	0.0124	3900000	200000000	1.95	2.4
28	S039	501.82	27.85	0.0169	20000000	930000000	1.61	1.77
29	P030	502.32	27.85	0.0168	12000000	540000000	1.62	1.82
30	S040	508.274	8.85	0.0189	4700000	140000000	3.43	3.93
31	P094	509.295	20.84	0.0181	6600000	280000000	1.92	2
32	S102	515.327	3.26	0.0195	150000	7500000	2.25	3.15
33	S089	526.26	17.78	0.02	5600000	220000000	2.3	3.22
34	P072	530.317	11.61	0.0301	5600000	140000000	0.98	0.79
35	P044	536.289	18.77	0.0158	33000000	1800000000	2.38	3.27
36	P006	536.621	18.77	0.0151	29000000	1600000000	2.42	3.32
37	S028	536.954	18.77	0.0159	13000000	730000000	2.41	3.26
38	P101	543.276	11.96	0.0216	1700000	49000000	2.94	3.72
39	P092	545.337	3.26	0.0188	290000	16000000	2.3	2.56
40	P086	547.316	20.76	0.0161	8400000	440000000	2.46	3.01
41	P045	547.649	20.76	0.0161	7300000	380000000	2.44	3
42	S005	580.293	11.76	0.0148	390000	21000000	2.97	4.27
43	P004	582.318	22.84	0.0174	15000000	730000000	1.82	2.34
44	S043	583.318	22.84	0.0176	3800000	180000000	1.12	2.02
45	S046	585.815	15.33	0.0182	3000000	130000000	1.91	1.94
46	S044	587.319	25.78	0.0212	45000000	1700000000	2.97	3.97
47	S058	587.651	25.78	0.0211	42000000	1600000000	2.89	3.93
48	P050	587.985	25.79	0.0212	21000000	800000000	2.25	2.65
49	P023	600.309	54.95	0.0093	4200000	240000000	1.35	1.88
50	S033	603.302	37.29	0.0156	6600000	320000000	1.77	2.26
51	P098	615.262	9.79	0.0163	8000000	380000000	2.3	2.78
52	P032	625.364	5.48	0.0218	7400000	220000000	2.61	3.18
53	P014	626.365	5.48	0.0222	2500000	75000000	2.62	3.01
54	P025	627.645	24.76	0.0167	6800000	380000000	1.91	2.75
55	P043	627.98	19.76	0.013	66000	3700000	1.8	2.69
56	P046	631.354	20.45	0.0235	220000	7000000	1.81	2.02
57	S092	632.336	6.94	0.0201	420000	16000000	1.88	2.16
58	S077	634.355	39.34	0.0201	70000000	2600000000	2.48	2.36
59	S094	634.855	39.34	0.0201	50000000	1900000000	2.52	2.37
60	S017	635.355	39.34	0.0202	20000000	740000000	2.52	2.37
61	S096	636.332	11.76	0.0149	8100000	480000000	2.72	3.6
62	S048	636.332	11.76	0.0149	8100000	480000000	2.72	3.6
63	S054	636.805	18.8	0.017	7200000	340000000	1.86	2.44
64	S083	636.833	11.76	0.0147	5500000	330000000	2.71	3.61
65	P071	637.806	18.8	0.0165	1700000	84000000	1.83	2.38
66	P088	639.342	3.26	0.0144	580000	44000000	1.93	2.28
67	S072	644.396	22.3	0.0274	1100000	33000000	1.28	1.25
68	P074	647.385	9.3	0.0195	180000	5400000	4.65	7.16
69	S020	649.328	11.61	0.0216	900000	34000000	1.63	1.81
70	S003	650.313	11.51	0.0224	5700000	140000000	4.54	5.52
71	S008	651.322	27.26	0.0151	9600000	440000000	2.4	2.63
72	P011	651.654	27.26	0.0152	9400000	440000000	2.32	2.66
73	P010	653.36	13.81	0.0151	14000000	740000000	1.64	1.71
74	P102	653.859	13.81	0.0151	9700000	530000000	1.62	1.72
75	S087	659.38	3.79	0.0236	770000	27000000	2.26	2.5
76	S087	659.38	3.79	0.0236	770000	27000000	2.26	2.5
77	S069	660.844	38.83	0.0165	28000000	1400000000	1.73	1.95
78	S108	661.365	29.84	0.0232	3300000	120000000	1.97	2.69
79	P068	669.337	17.81	0.0161	14000000	700000000	1.91	2.3
80	S060	677.357	3.77	0.0293	420000	12000000	4.29	6.29
81	P054	682.316	17.81	0.0191	88000	3100000	1.75	1.39
82	P054	682.331	32.8	0.0195	9800000	430000000	1.87	2.18
83	P104	692.867	44.83	0.0204	75000000	3100000000	1.74	2.06
84	P042	693.367	44.83	0.0206	65000000	2700000000	1.74	2.05
85	P029	693.867	44.83	0.0199	30000000	1200000000	2.22	3.03
86	P022	702.364	7.95	0.0223	1300000	48000000	2.06	2.16
87	P065	710.351	21.83	0.0146	3500000	170000000	0.75	0.5
88	S093	716.408	30.51	0.0215	4500000	130000000	2.96	2.25
89	P019	722.322	9.76	0.0126	2200000	130000000	2.24	2.51
91	P040	733.416	3.26	0.0123	260000	18000000	1.34	1.84
92	P082	738.853	20.81	0.0168	7800000	360000000	1.59	1.95
93	S035	747.301	9.26	0.021	2600000	130000000	2.09	2.96
94	P079	747.801	9.26	0.0237	1800000	89000000	2.18	2.95
95	P035	748.368	31.05	0.0213	12000000	440000000	1.56	1.48
96	S034	748.433	18.51	0.0224	2700000	90000000	1.84	2.01
97	S080	749.435	18.52	0.0221	1200000	39000000	1.56	1.49
98	P037	751.836	10.26	0.0118	6000000	400000000	1.64	1.65
99	S086	752.335	10.26	0.0119	4600000	300000000	1.66	1.66
100	P009	758.393	30.77	0.0145	4000000	220000000	1.92	2.09
101	P041	766.889	6.26	0.0109	150000	11000000	1.87	2.28
102	P041	766.92	50.45	0.0234	40000000	1300000000	2.54	2.46
103	P053	767.391	6.26	0.0124	120000	8900000	2.08	2.25
104	P103	767.419	50.45	0.0235	34000000	1100000000	2.51	2.45
105	P089	767.899	28.82	0.0164	5800000	290000000	1.49	1.72
106	P106	772.489	12.55	0.0194	3300000	130000000	1.31	1.18
107	S026	773.492	12.55	0.0193	1300000	52000000	1.31	1.15
108	S067	778.362	17.26	0.0126	930000	62000000	2.06	2.71
109	P063	789.468	7.34	0.0182	430000	16000000	4.26	4.13
110	P100	791.416	23.79	0.0161	890000	44000000	1.59	1.59
111	S042	791.759	51.3	0.015	45000	2500000	2.07	3.31
112	P097	802.444	30.46	0.0201	7300000	230000000	3.03	2.25
113	S057	803.931	18.77	0.0139	16000000	1100000000	1.46	1.79
114	S055	804.428	18.77	0.0132	13000000	890000000	1.45	1.77
115	S065	804.927	18.77	0.0129	6100000	430000000	1.46	1.79
116	P085	820.47	20.76	0.0152	3800000	240000000	1.93	2.47
117	S105	820.97	20.76	0.015	3400000	220000000	1.95	2.48
118	P061	822.384	13	0.0203	380000	15000000	1.5	1.62
119	P076	830.901	25.29	0.0182	5500000	200000000	2.99	3.4
120	P012	831.399	25.29	0.0183	4600000	170000000	2.99	3.52
121	P069	838.474	8.93	0.0181	190000	9000000	1.44	1.46
122	S053	838.891	29.79	0.0153	6800000	340000000	1.7	1.88
123	P083	839.39	29.79	0.0164	5900000	290000000	1.76	1.91
124	P026	844.421	25.79	0.0183	7900000	400000000	1.66	1.94
125	P039	844.922	25.79	0.019	7200000	370000000	1.65	1.94
126	P095	880.474	25.79	0.0166	31000000	1600000000	1.76	2.13
127	S079	880.973	25.79	0.0171	28000000	1400000000	1.77	2.13
128	S074	881.473	25.79	0.0169	15000000	750000000	1.76	2.13
129	S011	887.449	7.76	0.0124	310000	23000000	1.84	2.12
130	P105	887.95	7.76	0.0127	300000	21000000	1.87	2.27
131	P107	922.473	36.78	0.0139	550000	33000000	1.81	2.04
132	S030	940.962	24.76	0.0144	2400000	170000000	1.64	2.34
133	P078	941.462	24.76	0.0163	2400000	160000000	1.63	2.37
134	P001	971.495	29.84	0.0195	3000000	130000000	1.69	2.2
135	P077	972.498	29.84	0.0199	1700000	76000000	2.16	3.28
136	P018	976.477	27.26	0.0125	3900000	240000000	1.79	2.11
137	P057	976.978	27.26	0.0133	4000000	240000000	1.82	2.22
138	P091	1002.58	21.33	0.0164	9000000	420000000	1.65	1.89
139	P093	1011.44	35.93	0.017	3000000	150000000	1.79	2.17
140	P007	1025.47	20.43	0.0235	4300000	140000000	1.58	1.68
141	P070	1032.5	46.43	0.0184	6500000	290000000	1.31	1.3
143	S007	1064.5	41.25	0.0139	380000	19000000	1.45	1.18
144	P024	1187.13	53.3	0.0186	14000000	600000000	2.26	2.34
145	P096	1187.63	53.3	0.0185	9800000	420000000	2.3	2.37
146	S070	1199.56	38.27	0.0138	50000	3000000	2.14	2.31
147	S056	1267.67	35.85	0.0166	3800	220000	1.25	1.72
				FHWH	Height	Area	Tailing	Asymmetry
			Average	0.0181007	8929325	391823750	2.13854	2.51854
			Median	0.0175	4600000	195000000	1.925	2.325
			SD	0.0042667	1.31971e+07	5.44954e+08	0.764189	1.01032
			RSD	0.23572	1.47795	1.39081	0.357341	0.401153
	tg	60	Nc av	1950.88

## Sheet: parallel 20s
ID	name	m/z	RT	fwhm	area	height	tailing	asymmetry
1	S001	368.246	2.2408	0.0128	1883000	133900000	2.1305	2.8064
2	S031	375.221	18.3559	0.0335	12090000	307000000	2.6301	1.5638
3	P021	377.536	3.9149	0.0181	4756000	202400000	1.7018	1.7982
4	P017	395.239	7.2726	0.0192	5487000	217700000	2.2501	2.5747
5	S066	416.195	3.2314	0.0133	2200000	136600000	2.3629	3.1757
6	S022	421.058	5.5693	0.02	4014000	107700000	4.3826	5.9753
7	S022	421.058	5.5693	0.02	4014000	107700000	4.3826	5.9753
8	P060	422.042	6.6035	0.023	870600	27300000	3.3444	2.4597
9	P090	423.054	5.5693	0.0202	740500	19940000	4.5727	5.7988
10	P081	423.71	25.6762	0.0363	5817000	98490000	1.3458	2.9196
11	S045	424.559	11.4855	0.0143	22700000	1196000000	2.5608	2.8894
12	S029	449.743	4.2434	0.0152	2264000	120500000	1.6391	1.7696
13	P075	455.739	2.2344	0.0196	1098000	48800000	1.0272	0.9462
14	P015	458.228	13.6424	0.0255	5037000	157700000	2.2842	2.8924
15	P099	461.747	10.2202	0.0181	11030000	457100000	2.1553	2.6091
16	P020	470.332	3.5754	0.0171	528300	26190000	2.4394	2.876
17	P027	471.239	12.2329	0.0204	7442000	275900000	2.3458	2.6162
18	P049	472.3	15.5669	0.0208	8493000	304000000	2.1624	2.3266
19	P064	473.762	2.5729	0.0123	1475000	104600000	1.5371	1.6646
20	S081	473.903	22.105	0.0206	10890000	387000000	0.8218	2.6739
22	P051	479.249	7.6438	0.0268	5357000	158800000	2.0308	2.5629
23	P087	486.252	30.0341	0.0355	51740000	1164000000	2.4925	3.0177
24	P013	486.753	30.0341	0.0349	30010000	691200000	2.4181	2.9443
25	P062	487.254	30.031	0.0355	9335000	209600000	2.9317	3.7833
26	S082	500.307	7.4361	0.0296	1975000	39220000	6.8026	2.6682
27	P067	501.794	21.4529	0.0116	4770000	239100000	3.6818	3.0933
28	S039	501.82	28.0608	0.3541	23700000	583000000	0.6011	0.1241
29	P030	502.321	28.0608	0.354	14340000	344000000	2.5377	0.1251
30	S040	508.275	8.9349	0.0217	9235000	315600000	2.7924	2.7888
31	P094	509.295	20.7942	0.0187	8348000	356600000	2.0408	2.4295
32	S102	515.328	2.9008	0.0151	994600	64310000	2.3426	3.1853
33	S089	526.26	17.7655	0.0213	3410000	130300000	1.6692	2.2542
34	P072	530.316	11.8565	0.0354	23220000	466500000	0.6022	1.2239
35	P044	536.289	18.7409	0.0172	25060000	1248000000	3.193	3.2938
36	P006	536.621	18.7409	0.0171	21400000	1052000000	3.2293	3.3312
37	S028	536.955	18.7409	0.0163	10030000	506600000	3.1775	3.2231
38	P101	543.276	11.6943	0.0224	2635000	86620000	2.1461	2.6456
39	P092	545.338	3.2346	0.0131	288100	21580000	1.3552	1.4103
40	P086	547.317	20.7186	0.0145	4824000	260700000	2.9912	3.6026
41	P045	547.65	20.7218	0.0146	4136000	221400000	2.0608	2.0441
42	S005	580.293	11.4855	0.0152	397700	23360000	2.0772	2.4281
43	P004	582.318	23.0897	0.3182	18220000	594000000	0.5509	0.0695
44	S043	583.319	23.0897	0.3187	4424000	141300000	0.5509	0.0761
45	S046	585.816	15.5216	0.0211	9154000	330300000	2.0678	2.3208
46	S044	587.32	25.6857	0.0209	35390000	1482000000	1.786	2.1346
47	S058	587.652	25.6857	0.0211	32900000	1376000000	1.7943	2.2077
48	P050	587.985	25.6888	0.0217	16360000	678800000	1.4485	1.5585
49	P023	600.308	55.2111	0.0063	193000	61040000	1	1
50	S033	603.302	37.2619	0.0173	6790000	301900000	1.9705	2.3156
51	P098	615.263	9.853	0.0147	4920000	260200000	0.6221	2.0831
52	P032	625.364	5.4187	0.0222	7335000	245300000	2.1277	3.4329
53	P014	626.366	5.4187	0.0224	2506000	83640000	2.1235	3.4573
54	P025	627.646	24.6761	0.0137	4995000	292700000	2.358	2.7337
55	P043	627.978	19.725	0.0138	49130	2980000	1.5002	2.3986
56	P046	631.354	20.2662	0.0254	277300	9168000	2.2184	3.0016
57	S092	632.338	7.0427	0.0326	634300	16440000	2.5758	2.6841
58	S077	634.355	39.2867	0.0237	76350000	2406000000	3.1876	4.2123
59	S094	634.855	39.2867	0.0228	54860000	1752000000	3.1819	4.2195
60	S017	635.355	39.2867	0.0238	22060000	696300000	3.1989	4.18
61	S096	636.334	11.4855	0.0126	9455000	615000000	1.7959	2.1186
62	S048	636.334	11.4855	0.0126	9455000	615000000	1.7959	2.1186
63	S054	636.834	11.4855	0.0187	5906000	407400000	2.4902	2.9476
64	S083	636.834	11.4855	0.0129	6465000	407400000	1.8703	2.143
65	P071	637.807	18.7765	0.0218	1276000	54240000	2.3405	2.4209
66	P088	639.343	3.569	0.0149	498000	26800000	2.175	2.437
67	S072	644.398	22.5782	0.038	2558000	58550000	1.6436	1.6932
68	P074	647.386	8.8897	0.0155	862700	41870000	2.8051	2.4184
69	S020	649.328	11.8502	0.0294	3697000	99260000	1.871	2.1621
70	S003	650.313	11.3991	0.0252	4970000	166300000	2.6001	3.6398
71	S008	651.323	26.9954	0.0162	12930000	670900000	1.6121	1.7867
72	P011	651.654	26.9954	0.0162	12830000	671700000	1.598	1.7725
75	S087	659.381	3.5754	0.0141	1932000	118400000	1.3967	1.6649
76	S087	659.381	3.5754	0.0141	1932000	118400000	1.3967	1.6649
77	S069	660.845	38.6083	0.0199	35700000	1437000000	2.2557	2.5269
78	S108	661.365	30.0341	0.0356	5892000	134700000	2.8087	3.0995
79	P068	669.338	17.7849	0.0155	5606000	304400000	1.583	1.9694
80	S060	677.359	3.5627	0.0151	343600	20070000	1.7182	3.2874
81	P054	682.317	17.4604	0.0194	43530	1850000	2.3215	4.7095
83	P104	692.868	44.5466	0.0208	52450000	1943000000	2.1475	2.4847
84	P042	693.367	44.5466	0.0207	45590000	1697000000	2.1213	2.5175
85	P029	693.867	44.5466	0.0208	21050000	782700000	2.131	2.5018
86	P022	702.365	8.0278	0.0266	3166000	96430000	1.6355	1.863
87	P065	710.35	22.105	0.0186	4114000	178100000	1.9794	2.3049
88	S093	716.408	30.2194	0.0386	8932000	255700000	1.7567	2.4789
89	P019	722.325	9.5018	0.0132	4535000	280300000	1.738	1.9407
90	S078	732.465	43.8251	0.0226	4795000	183300000	1.49	1.7841
91	P040	733.419	3.2314	0.0131	230900	17870000	1.8247	2.4592
92	P082	738.854	20.7621	0.0186	6465000	264500000	1.8059	1.9483
93	S035	747.303	8.841	0.0141	4563000	270600000	2.1433	2.5533
94	P079	747.801	8.841	0.0148	3156000	183900000	2.1895	2.5429
95	P035	748.369	30.9118	0.0155	7625000	451900000	1.1875	1.3515
96	S034	748.433	18.3464	0.0217	8311000	325500000	2.0082	3.2567
97	S080	749.435	18.3464	0.0224	3571000	135600000	1.9997	3.2545
98	P037	751.839	10.1599	0.0117	8292000	596000000	2.208	2.7548
99	S086	752.336	10.1599	0.0114	6414000	466500000	2.2122	2.7641
100	P009	758.396	30.6218	0.0149	3083000	158600000	2.1444	2.1144
101	P041	766.893	5.8713	0.0134	227600	17800000	1.356	2.3052
102	P041	766.92	50.2935	0.0236	37580000	1329000000	1.5484	1.9072
103	P053	767.393	5.8713	0.013	191700	15110000	1.3344	2.3171
104	P103	767.419	50.2935	0.0237	31480000	1126000000	1.5446	1.9014
105	P089	767.901	29.0083	0.0168	4591000	236000000	1.5651	1.8143
106	P106	772.491	12.4823	0.035	7340000	131500000	1.228	2.8381
107	S026	773.493	12.4823	0.0355	3033000	53080000	1.2318	2.7887
108	S067	778.363	17.4279	0.014	675400	40130000	1.9864	1.9887
109	P063	789.469	7.2726	0.0186	513100	22290000	1.9789	2.1296
110	P100	791.417	23.7091	0.015	700200	38270000	1.7839	2.1752
111	S042	791.737	38.5606	0.0069	20740	6030000	0.9972	0.9945
112	P097	802.445	30.1702	0.0222	13450000	417700000	3.242	4.8203
113	S057	803.932	18.7377	0.0114	10600000	734500000	2.3407	3.434
114	S055	804.429	18.7409	0.0116	8694000	577800000	1.5393	1.771
115	S065	804.928	18.7409	0.0117	4146000	273000000	1.552	1.7881
116	P085	820.472	20.7186	0.0137	1868000	123300000	2.205	2.8521
117	S105	820.972	20.7186	0.0134	1662000	109700000	2.1872	2.8555
118	P061	822.4	2.9008	0.0146	421800	32750000	1.9478	2.5414
119	P076	830.902	25.0416	0.0171	3777000	174500000	1.8431	2.0952
120	P012	831.4	25.0416	0.0172	3187000	145700000	1.8513	2.0992
121	P069	838.476	9.0095	0.0239	436700	16230000	2.0239	2.6622
122	S053	838.893	29.6506	0.0153	5468000	291600000	1.9085	2.2951
123	P083	839.392	29.6506	0.0154	4639000	246600000	1.9146	2.2894
124	P026	844.42	25.6857	0.0159	7038000	374100000	1.5646	2.1661
125	P039	844.922	25.6857	0.0162	6293000	328000000	1.5478	2.1905
126	S006	880.476	25.6825	0.0175	25000000	1305000000	1.9662	2.7697
127	S079	880.974	25.6825	0.0177	23370000	1184000000	1.9627	2.773
128	S074	881.473	25.6825	0.0179	12230000	613200000	1.9707	2.7661
129	S011	887.45	7.5191	0.0124	433400	31130000	1.9944	2.6348
130	P105	887.951	7.5191	0.0123	402300	29220000	1.9936	2.6537
131	P107	922.485	10.2202	0.015	852900	44100000	1.8166	2.2288
132	S030	940.965	24.6761	0.0154	1728000	122900000	1.8423	2.129
133	P078	941.463	24.6761	0.0173	1757000	122900000	1.7758	2.1165
134	P001	971.496	30.0341	0.0275	4985000	149200000	2.0689	2.4312
135	P077	972.498	30.0341	0.0277	2825000	86140000	2.0676	2.7608
136	P018	976.479	26.9922	0.0134	6272000	391900000	1.8284	2.2939
137	P057	976.978	26.9922	0.0135	6411000	400300000	1.8439	2.3152
138	P091	1002.58	21.4561	0.0186	11890000	509500000	1.7628	1.9422
139	P093	1011.44	36.0624	0.0192	2542000	102500000	2.0493	2.6448
140	P007	1025.48	20.2521	0.0272	7753000	243500000	1.7019	1.9738
142	P109	1064.14	15.4656	0.0065	296	91200	1.0047	1.0094
143	S007	1064.5	41.4962	0.015	4249000	231600000	1.9189	2.2712
144	P024	1187.13	53.1132	0.0192	8251000	338400000	1.7515	1.9593
145	P096	1187.63	53.1132	0.0193	5922000	237600000	1.7723	1.9915
146	S070	1199.57	38.2237	0.0171	38620	2313000	1.4518	1.5678
147	S056	1267.65	35.5842	0.0063	646.1	204600	0.9988	0.9976
				FHWH	Height	Area	Tailing	Asymmetry
			Average*	0.0191246	8.93728e+06	3.56424e+08	2.04282	2.45974
			Median	0.018	4872000	219550000	1.9748	2.4245
			SD	0.0529823	1.22623e+07	4.3443e+08	0.791078	0.931318
			RSD	2.77037	1.37204	1.21886	0.387249	0.378624
	tg	60	Nc av	1846.48
										*features with FHWH >0.1 min were excluded. With short modulations error in peak detection occurred with FHWH being calculated as differences in RT between modulations
										Example

## Sheet: parallel 10s
ID	name	m/z	RT	fwhm	area	height	tailing	asymmetry
1	S001	368.245	2.3041	0.0122	3165000	226800000	1.5808	1.7562
2	S031	375.221	17.397	0.0208	10900000	287100000	0.9409	5.1756
3	P021	377.536	3.5166	0.0187	12110000	386300000	0.6615	0.1662
4	P017	395.238	6.6295	0.0204	9455000	364100000	2.5718	2.5916
5	S066	416.194	3.1542	0.0135	4039000	254300000	1.7827	1.9132
6	S022	421.058	5.2114	0.0167	3068000	133700000	2.7399	2.5168
7	S022	421.058	5.2114	0.0167	3068000	133700000	2.7399	2.5168
8	P060	422.042	6.4444	0.02	1473000	60930000	2.3232	2.8694
9	P090	423.054	5.2114	0.0173	600100	26930000	2.7176	2.5493
10	P081	423.71	24.7603	0.0305	14550000	252900000	1.2247	4.7146
11	S045	424.559	10.8107	0.1838	51360000	1276000000	0.6465	0.1934
12	S029	449.743	4.0262	0.0141	1914000	109000000	1.7083	2.0278
13	P075	455.74	2.2913	0.0205	1664000	53420000	1.2072	1.2351
14	P015	458.228	12.8483	0.0279	2986000	47640000	1.0111	2.3215
15	P099	461.747	9.501	0.0158	10270000	521700000	1.7767	2.0379
16	P020	470.333	3.3407	0.0191	486400	23120000	1.5732	2.1364
17	P027	471.239	11.5603	0.1853	17120000	392400000	1.0504	0.9504
18	P049	472.3	14.6771	0.0181	14700000	438800000	0.5768	11.8384
19	P064	473.762	2.4718	0.0125	3076000	210200000	2.3569	3.1534
20	S081	473.905	20.8904	0.0231	15230000	391400000	0.7607	0.2618
21	P066	474.237	20.8904	0.0218	10840000	302100000	0.7972	0.191
22	P051	479.249	7.1709	0.0178	2806000	117700000	2.0135	2.6675
23	P087	486.252	29.0653	0.0277	46180000	1211000000	0.7651	0.3431
24	P013	486.752	29.0653	0.0275	27660000	733300000	0.7619	0.3318
25	P062	487.253	29.0653	0.0275	8803000	236300000	0.7584	0.3275
26	S082	500.307	6.9959	0.0308	3866000	103900000	2.2875	2.1
27	P067	501.794	20.9094	0.1678	7062000	170200000	0.7334	0.2117
28	S039	501.82	27.0532	0.0193	17120000	563600000	0.9146	0.2258
29	P030	502.321	27.0532	0.1877	13790000	335100000	0.6328	1.2548
30	S040	508.276	8.3267	0.022	5283000	178500000	2.9641	3.8532
31	P094	509.295	19.7341	0.0185	8266000	351400000	2.2478	2.4419
32	S102	515.328	2.8134	0.0115	671300	50220000	1.4521	1.5375
33	S089	526.261	16.7681	0.0213	5890000	167100000	0.7352	0.2113
34	P072	530.317	11.225	0.0368	25820000	419200000	3.0551	3.9028
35	P044	536.289	18.1059	0.0149	33380000	1332000000	0.747	0.2484
36	P006	536.622	18.1059	0.0147	29200000	1158000000	0.7485	0.2614
37	S028	536.955	18.1059	0.0151	13230000	516700000	0.7473	0.2731
38	P101	543.276	11.6984	0.0201	3938000	146000000	7.2207	3.0862
39	P092	545.338	2.9827	0.0146	1355000	92860000	2.264	2.6949
40	P086	547.317	19.6527	0.0159	9710000	485100000	1.9341	1.914
41	P045	547.649	19.6527	0.0161	8455000	420800000	1.9251	1.9095
42	S005	580.306	3.834	0.0135	496200	33050000	1.9641	3.2769
43	P004	582.318	22.1163	0.0186	28240000	903800000	0.8576	2.6609
44	S043	583.319	22.1132	0.0185	6732000	218400000	0.8395	15.2996
45	S046	585.817	14.451	0.0225	5919000	204500000	0.6956	2.3166
46	S044	587.319	24.7698	0.0218	57790000	1845000000	0.6724	0.2077
47	S058	587.652	24.7698	0.0224	54880000	1752000000	0.6751	0.2095
48	P050	587.985	24.7698	0.0224	28220000	906200000	0.6709	0.2114
49	P023	600.308	54.4206	0.0195	935400	125000000	2.0072	3.0144
50	S033	603.303	36.3465	0.1835	9555000	274200000	0.6031	0.1423
51	P098	615.264	9.1296	0.0164	15160000	659100000	2.1031	0.139
52	P032	625.365	5.0854	0.1833	20720000	353600000	0.9333	0.3716
53	P014	626.367	5.0854	0.1806	7107000	117400000	1.8048	0.3767
54	P025	627.646	23.8835	0.0139	8831000	267400000	0.682	0.1959
55	P043	627.98	18.785	0.0141	83360	4314000	2.2912	3.2203
56	P046	631.338	2.4718	0.0118	323100	24920000	2.0411	2.5584
57	S092	632.34	6.3539	0.0171	1001000	29130000	4.8308	1.4255
63	S054	636.834	10.8107	0.016	6933000	361600000	2.1711	2.6298
65	P071	637.807	18.1409	0.0156	1224000	57110000	2.9241	2.7252
66	P088	639.343	3.1542	0.0109	1351000	110000000	1.4107	1.4827
67	S072	644.398	21.803	0.0327	4676000	71530000	1.3125	0.4143
68	P074	647.386	8.2934	0.0152	1151000	58030000	2.3321	2.4146
69	S020	649.328	11.183	0.0277	3727000	73790000	0.7419	1.7294
70	S015	650.312	10.7355	0.0243	12020000	395400000	1.5204	1.727
71	S008	651.323	26.279	0.1687	20680000	639600000	0.6649	0.1946
72	P011	651.654	26.279	0.1752	20650000	623600000	0.6716	0.1982
73	P010	653.361	12.7112	0.016	8877000	397000000	2.2833	2.4148
74	P102	653.861	12.7112	0.0162	6337000	280900000	2.3414	2.4141
75	S087	659.381	3.4963	0.0213	1815000	78770000	3.3283	4.904
76	S087	659.381	3.4963	0.0213	1815000	78770000	3.3283	4.904
77	S069	660.845	37.7547	0.0196	17640000	813600000	1.8903	2.2503
78	S108	661.365	29.0653	0.0269	5421000	150200000	0.757	0.2762
79	P068	669.338	16.7906	0.0165	12410000	555500000	2.1261	2.1558
80	S060	677.359	3.6618	0.0119	1268000	78090000	3.5598	5.0967
81	P054	682.342	17.8042	0.0253	79420	2314000	2.0794	4.4701
82	P054	682.332	32.2652	0.0196	13700000	421500000	0.628	0.1832
87	P065	710.351	20.8872	0.0183	3772000	155100000	0.9878	3.1795
88	S093	716.408	29.4613	0.0199	4598000	169300000	2.4817	8.4079
89	P019	722.324	8.7617	0.0134	6233000	370900000	1.8565	2.0423
90	S078	732.466	43.2119	0.0291	9736000	194300000	1.1791	1.1761
91	P040	733.419	2.9827	0.0157	1293000	97060000	1.4595	2.438
92	P082	738.854	20.1891	0.018	7298000	299100000	2.5632	2.6946
93	S035	747.303	8.4199	0.0135	6453000	357100000	3.1418	4.203
94	P079	747.801	8.4199	0.0139	4493000	242900000	3.0966	4.2956
95	P035	748.369	30.2115	0.0281	23960000	637800000	0.74	0.2778
96	S034	748.433	17.397	0.0173	3664000	184400000	1.2134	1.3772
97	S080	749.436	17.397	0.0172	1524000	77040000	1.2086	1.3853
98	P037	751.839	9.439	0.1785	14040000	648900000	2.4163	0.1177
99	S086	752.336	9.439	0.1787	10870000	498700000	2.4359	0.1174
100	P009	758.395	29.6721	0.0163	3192000	147200000	2.0314	2.0087
101	P041	766.892	5.1923	0.0148	369300	18270000	4.4613	4.5168
102	S027	766.902	28.1955	0.0183	22940000	881800000	0.6163	0.1838
103	P053	767.402	7.1953	0.0167	604500	26690000	3.2179	4.6734
104	S025	767.4	28.1955	0.0184	17890000	674200000	0.6358	0.1738
105	P089	767.9	28.1955	0.0183	8717000	333200000	0.6317	0.1734
106	S002	772.49	11.6952	0.0294	8937000	273800000	1.3537	1.2661
107	S026	773.493	11.6952	0.0294	3706000	112300000	1.3477	1.258
108	S067	778.363	16.4143	0.0154	838700	44720000	2.3021	2.9901
109	P063	789.469	6.6295	0.0186	1274000	48930000	2.0501	2.3856
110	P100	791.419	22.8927	0.0156	533200	28210000	2.5328	3.3181
111	S042	791.76	50.6511	0.021	81960	3378000	1.4412	1.5281
112	P097	802.444	29.4047	0.02	18000000	655200000	1.9529	1.9385
113	S057	803.93	18.1059	0.0148	10230000	644800000	2.8885	2.8584
114	S055	804.429	18.1059	0.0138	8498000	537300000	2.384	2.8429
115	S065	804.928	18.1059	0.0139	3918000	246400000	2.4642	2.818
116	P085	820.47	19.6527	0.014	3805000	223200000	1.7195	1.4457
117	S105	820.97	19.6527	0.015	3437000	197300000	1.6011	1.4508
118	P061	822.399	2.8134	0.01	775800	68770000	1.2647	1.2393
119	P076	830.899	24.7792	0.1979	9026000	185300000	0.6927	0.2266
120	P012	831.399	24.7792	0.1973	7504000	163000000	0.6852	0.2158
121	P069	838.48	8.4468	0.0185	716200	24930000	2.3227	2.8763
122	S053	838.891	29.1838	0.0161	9683000	494200000	2.3044	2.8972
123	P083	839.39	29.187	0.0168	8471000	433600000	1.7497	1.8661
124	P026	844.422	24.9319	0.0147	8192000	420600000	1.588	1.6009
125	P039	844.922	24.9288	0.0148	7324000	378300000	2.0953	2.5118
126	P095	880.474	24.7698	0.0195	31740000	1333000000	0.5964	0.1387
127	S079	880.974	24.7698	0.0193	27920000	1184000000	0.5967	0.1401
128	S074	881.474	24.7698	0.0194	15130000	632900000	0.5985	0.1396
129	S011	887.451	6.5504	0.0105	540500	41030000	2.1038	2.5475
130	P105	887.951	6.5504	0.0102	498600	39100000	2.0846	2.5026
131	P107	922.485	9.501	0.0134	969200	59740000	1.4811	1.8671
132	S030	940.964	23.8803	0.0113	1356000	90000000	3.0407	3.3053
133	P078	941.464	23.8803	0.0123	1367000	84750000	3.0266	3.4801
134	P001	971.496	29.0621	0.0204	4370000	163500000	0.6496	0.1795
135	P077	972.497	29.0621	0.0203	2429000	90970000	0.6488	0.231
141	P070	1032.5	45.5415	0.0222	6543000	217100000	0.6791	0.1706
142	P109	1064.19	5.3783	0.0189	490.7	80540	1.4986	1.9972
143	S007	1064.5	40.8792	0.0177	8459000	339100000	3.5666	5.5888
144	P024	1187.13	52.3639	0.0255	6909000	253200000	1.5275	1.9198
145	P096	1187.63	52.3639	0.0256	5007000	182500000	1.5262	1.9191
146	S070	1199.59	24.7729	0.0063	2943	936500	1.0003	1.0006
147	S056	1267.65	10.7291	0.0162	2290	206500	0.7476	0.4952
				FHWH	Height	Area	Tailing	Asymmetry
			Average*	0.0185655	9.33461e+06	3.29978e+08	1.71127	2.05852
			Median	0.0185	6395000	220800000	1.577	1.91655
			SD	0.0490878	1.08774e+07	3.48806e+08	1.02096	2.07958
			RSD	2.64402	1.16527	1.05706	0.59661	1.01023
	tg	60	Nc av	1902.05
				0.0185655
											*features with FHWH >0.1 min were excluded. With short modulations error in peak detection occurred with FHWH being calculated as differences in RT between modulations
											Example

## Sheet: LPH C18
ID	name	m/z	RT	fwhm	area	height	tailing	asymmetry
1	S001	368.247	8.5238	0.1262	15160000	104800000	1.5363	1.7987
2	S031	375.222	31.8457	0.1818	29820000	148000000	1.3982	1.4948
3	P021	377.536	16.3522	0.1621	26060000	154000000	1.3646	1.4866
4	P017	395.239	20.423	0.1176	22450000	221200000	1.6695	2.2056
5	S066	416.195	10.1971	0.1021	13400000	121600000	1.4978	1.7585
6	S022	421.058	11.2253	0.1296	31530000	212200000	1.5276	1.3969
7	S022	421.058	11.2253	0.1296	31530000	212200000	1.5276	1.3969
8	P060	422.042	14.3814	0.1465	10440000	65680000	1.0879	1.0515
9	P090	423.054	11.2253	0.1295	6114000	41180000	1.5881	1.3193
10	P081	423.711	37.4237	0.1236	17460000	129200000	1.6738	2.2008
11	S045	424.559	21.3112	0.1216	55170000	408000000	1.8674	2.4296
12	S029	449.743	16.2903	0.0816	9459000	103700000	1.4583	1.7506
13	P075	455.74	5.4565	0.0907	8449000	84900000	1.2769	1.3665
14	P015	458.228	23.285	0.1389	10770000	71740000	1.4899	1.8136
15	P099	461.748	21.8694	0.1418	18170000	176400000	1.3386	1.5236
16	P020	470.333	13.0321	0.129	6239000	39150000	1.696	6.1093
17	P027	471.24	23.8848	0.1079	18360000	154300000	1.5743	1.9509
18	P049	472.3	27.9924	0.1012	16210000	148400000	1.3206	1.4458
19	P064	473.763	9.4917	0.0979	12960000	121800000	1.4538	1.7503
20	S081	473.903	32.1284	0.1285	18490000	156700000	1.6125	2.1573
21	P066	474.236	32.1284	0.1063	14120000	115600000	1.6112	2.0454
22	P034	479.249	18.5216	0.1331	19700000	137500000	1.6681	2.0983
23	P087	486.253	36.4885	0.1516	87360000	500800000	2.3523	3.4144
24	P013	486.753	36.4885	0.1586	49630000	290400000	2.4082	3.3907
25	P062	487.254	36.4885	0.1531	15510000	88940000	2.3626	3.3218
26	S082	500.307	21.7947	0.1392	21080000	158600000	1.3418	1.671
27	P067	501.794	30.0981	0.0957	9264000	87350000	1.7041	2.2773
28	S039	501.821	36.2349	0.115	33480000	266800000	1.5182	1.8387
29	P030	502.321	36.2349	0.1155	19930000	156300000	1.5075	1.8032
30	P080	508.276	18.7875	0.1148	21210000	175200000	1.5445	1.9168
31	P094	509.296	30.4257	0.0985	16130000	151300000	1.4734	1.6391
32	S102	515.329	9.758	0.085	5229000	52750000	1.4073	1.6935
33	S089	526.276	19.4961	0.1049	4479000	37060000	1.6815	2.3415
34	P008	530.318	27.843	0.1276	41900000	268600000	1.1333	1.1875
35	P044	536.311	3.4071	0.0398	10780	248200	1.4482	1.8308
36	P006	536.622	26.5681	0.1197	77460000	589700000	10.0063	1.9713
37	S028	536.956	26.5681	0.1162	33520000	258300000	1.5963	2.0195
38	P101	543.277	23.6792	0.1254	11770000	100200000	1.1916	1.2446
39	P092	545.339	10.2521	0.0962	9224000	94530000	1.4186	1.8847
40	P086	547.318	28.832	0.098	14410000	126200000	1.1411	1.1776
41	P045	547.65	28.8384	0.0982	13110000	106800000	3.4489	0.8072
42	S005	580.308	11.4591	0.0979	4214000	37950000	1.3603	1.5482
43	P004	582.319	32.6817	0.0928	21940000	211500000	1.5118	1.9103
44	S043	583.32	32.6817	0.0959	5212000	49860000	1.4697	1.7678
45	S046	585.817	27.0199	0.098	17670000	157000000	1.4128	1.6163
46	S044	587.32	34.5686	0.1753	70800000	379300000	1.7617	2.296
47	S058	587.652	34.5686	0.1744	78920000	366800000	1.7616	12.9994
48	P050	587.984	34.5686	0.1709	46420000	178700000	1.1681	11.927
49	P023	600.31	57.5645	0.1003	11260000	91120000	1.6	1.6885
50	S033	603.324	15.1762	0.1431	14800000	108900000	1.9902	2.8641
51	P098	615.264	20.5064	0.0981	16190000	146400000	1.0886	1.0667
52	P032	625.365	20.5064	0.1751	63230000	330400000	2.095	2.6628
53	P014	626.367	20.5064	0.1787	21520000	113000000	1.948	2.5484
54	P025	627.646	30.6357	0.1225	10590000	78930000	1.3037	1.4258
55	P043	627.959	18.7304	0.0068	137.8	40480	0.9958	0.9916
56	P046	631.339	6.3462	0.0829	5745000	68470000	1.2514	1.3966
57	S092	632.339	20.2915	0.1068	5303000	44750000	1.4415	1.7565
58	S077	634.355	45.4885	0.1935	119600000	577500000	2.2105	2.9767
59	S103	634.855	45.4853	0.1954	93280000	419500000	8.5348	3.075
60	S017	635.355	45.4885	0.1966	39540000	169100000	2.1214	18.0716
61	S096	636.334	15.9907	0.1419	350100	3918000	1.7999	2.2528
62	S096	636.335	21.3112	0.1214	33510000	259000000	1.8059	2.3883
63	S054	636.834	21.2986	0.122	22630000	179200000	2.1792	3.1806
64	P005	636.834	21.2986	0.122	22760000	179200000	2.1792	3.1806
65	P071	637.806	27.0327	0.2115	3264000	25330000	5.1054	18.495
66	P088	639.345	11.9989	0.0975	7334000	67190000	1.5283	1.909
67	S072	644.372	17.2041	0.0741	47310	615200	1.0542	0.9806
68	P074	647.386	20.0367	0.118	11370000	94760000	1.1771	0.9996
69	S020	649.329	27.0263	0.0976	7891000	75020000	1.4301	1.7959
70	S003	650.313	25.1858	0.14	37330000	256900000	1.3029	1.4496
71	S008	651.323	33.5458	0.1046	24980000	181800000	1.7883	2.0001
72	P011	651.655	33.5458	0.1036	27460000	180400000	5.7274	2.0268
73	S063	653.362	26.0682	0.1002	20840000	202000000	1.511	1.8195
74	P102	653.861	26.0682	0.09	14660000	142600000	1.4983	1.8012
75	S087	659.382	13.0288	0.1024	12780000	106000000	1.6077	1.9466
76	P003	659.382	13.0288	0.1024	12780000	106000000	1.6077	1.9466
77	S069	660.845	44.0719	0.128	51260000	384900000	1.5012	1.7975
78	S108	661.347	33.234	0.0875	1434000	14840000	1.7114	1.9863
79	P068	669.339	27.4687	0.0919	17770000	170500000	1.4216	1.7169
80	S060	677.361	10.9367	0.1649	12070000	66480000	1.6444	1.9635
81	P054	682.351	18.8973	0.0938	124900	1259000	1.2246	1.2766
82	P054	682.334	36.7633	0.1202	15300000	99420000	3.1192	1.6128
83	P104	692.868	48.7637	0.163	115600000	670700000	1.6884	2.1078
84	P042	693.368	48.7542	0.1753	98350000	547000000	1.8238	2.4046
85	P029	693.868	48.7637	0.1694	45200000	252400000	1.6653	2.0515
86	P022	702.366	21.7947	0.1119	16090000	140200000	1.1257	1.1084
87	P065	710.35	32.1156	0.1138	10600000	90650000	1.918	2.5824
88	S093	716.408	39.312	0.1268	31380000	237600000	1.3663	1.6609
89	P019	722.325	17.2401	0.0871	8434000	87370000	1.3403	1.5121
90	S078	732.465	51.318	0.1264	9687000	69000000	1.3436	1.5927
91	P040	733.418	9.3403	0.0828	5847000	60930000	1.6047	1.932
92	P082	738.855	28.9667	0.1252	14420000	108100000	1.1381	1.1771
93	S035	747.304	15.9714	0.0869	15370000	150800000	1.3616	1.428
94	P079	747.801	15.9714	0.0874	12290000	100800000	6.7866	1.4187
95	P035	748.37	40.2536	0.4159	29640000	191400000	2.0019	2.349
96	S097	748.434	31.8489	0.1802	51580000	287300000	1.3134	1.3731
97	S080	749.436	31.8489	0.182	22260000	122800000	1.3936	1.3667
98	P037	751.83	19.4577	0.1045	24250000	145300000	1.6093	12.2515
99	S086	752.329	19.4577	0.1047	18630000	111600000	1.5853	12.0346
100	P009	758.422	21.7531	0.1375	14560000	89040000	1.1089	1.0565
101	P041	766.894	16.6305	0.0729	1268000	14260000	1.3099	1.3729
102	P041	766.921	56.9399	0.1387	52910000	337300000	1.4394	1.5892
103	P053	767.403	21.6362	0.0948	2587000	24390000	1.4166	1.5978
104	P103	767.42	56.914	0.1426	45330000	291600000	1.9366	2.4138
105	P089	767.901	36.4885	0.0944	10020000	99780000	1.1851	1.2222
106	S002	772.491	28.5138	0.1893	54910000	314300000	1.9498	2.4083
107	S026	773.493	28.5138	0.1737	22330000	128000000	2.0077	2.3754
108	S067	778.364	25.7644	0.0831	2920000	28170000	1.3296	1.4753
109	P063	789.47	20.423	0.1089	7445000	77980000	1.6251	3.3106
110	P100	791.417	31.4935	0.0776	1291000	13480000	2.368	1.3409
111	S042	791.747	28.6189	0.0131	4909	465300	0.8338	0.6675
112	P097	802.445	38.8725	0.129	25920000	198500000	1.5113	1.8665
113	S004	803.93	26.5681	0.1285	44240000	370900000	1.5026	1.9466
114	P028	804.43	26.5681	0.1064	36420000	306500000	1.4945	1.9038
115	S065	804.93	26.5681	0.119	16910000	141100000	1.498	1.8919
116	P085	820.472	28.8384	0.0969	9415000	84150000	1.1794	1.1847
117	S105	820.972	28.8256	0.0996	8966000	74780000	1.2708	1.4759
118	P061	822.4	9.1051	0.0827	3194000	32160000	1.567	1.7959
119	P076	830.902	32.4875	0.1233	13690000	73900000	2.3069	1.9091
120	P012	831.4	32.4875	0.1228	12430000	60010000	2.2752	2.4447
121	P069	838.477	23.3991	0.1052	6115000	52660000	1.3647	1.5587
122	S053	838.891	34.6699	0.0969	14760000	145900000	1.3939	1.7658
123	P083	839.391	34.6699	0.0801	14770000	123900000	4.9513	1.5799
124	P026	844.425	33.1228	0.0902	12640000	127200000	1.4879	2.139
125	P039	844.922	33.1228	0.0908	13030000	107900000	1.4642	1.8261
126	P095	880.476	34.5971	0.1905	56730000	307900000	1.3341	1.461
127	S047	880.974	34.5908	0.1803	61550000	281400000	4.3923	10.17
128	S074	881.473	34.5908	0.1914	35610000	150100000	1.3991	1.653
129	S011	887.451	16.2584	0.0825	2330000	26680000	1.7122	2.3008
130	P105	887.952	16.2584	0.0704	2179000	25340000	1.7005	2.1942
131	P107	922.486	21.8758	0.085	4566000	50520000	1.1885	1.2467
132	S030	940.963	30.6325	0.1165	4943000	38020000	1.4284	1.8626
133	P078	941.464	30.6325	0.117	5046000	37620000	1.4415	1.729
134	P001	971.496	36.4885	0.1388	21700000	140200000	2.3109	3.34
135	P077	972.499	36.4885	0.1341	12320000	82600000	2.3172	3.2968
136	P018	976.479	33.5553	0.1098	14450000	109100000	1.5933	1.6737
137	P057	976.979	33.5553	0.11	16720000	111100000	1.5594	1.6614
138	P091	1002.58	30.1045	0.1047	19700000	170200000	1.5611	1.9626
139	P093	1011.45	40.5489	0.1012	7119000	60940000	1.2717	1.4681
140	P007	1025.48	31.3823	0.1307	17630000	126200000	1.5661	2.066
141	P070	1032.5	50.0865	0.1165	16790000	131900000	1.5948	1.6322
143	S007	1064.5	40.5953	0.1117	577100	3734000	2.827	2.0335
144	P024	1187.13	56.6675	0.1083	25200000	194100000	12.3845	1.917
145	P096	1187.63	56.6675	0.1071	18730000	137500000	3.4586	26.7702
146	S070	1199.58	43.4352	0.1006	141000	1486000	1.5574	2.0151
				FHWH	Height	Area	Tailing	Asymmetry
			Average	0.121166	2.22745e+07	1.50965e+08	1.9221	2.64044
			Median	0.115	15335000	123350000	1.52795	1.82845
			SD	0.0421909	2.24825e+07	1.24193e+08	1.48996	3.37339
			RSD	0.348209	1.00934	0.822658	0.775169	1.27759
	tg	60	Nc av	292.288

## Sheet: FWHM analysis
Shifted FWHM	Parallel FWHM	S Area	P Area	S-Height	P Height		Bin FWHM	Bin Area
0.0055	0.0128	960000	1300000	110000000	89000000		0.005	5000				Parallel	shifted		Parallel	shifted
0.0092	0.0254	560000	6200000	41000000	190000000		0.007	10000			Average	0.0181007	0.0129472	min	1.08604	0.776833
0.0283	0.0187	9300	8200000	510000	310000000		0.009	50000			Median	0.0175	0.0107
0.008	0.0208	820	5500000	65000	180000000		0.011	100000			SD	0.0042667	0.00883692
0.0171	0.013	5500	2500000	240000	140000000		0.013	500000			RSD (not %)	0.23572	0.682534
0.0123	0.0147	1600000	2300000	82000000	110000000		0.015	1000000
0.0123	0.0147	1600000	2300000	82000000	110000000		0.017	5000000
0.0116	0.0142	270000	400000	15000000	21000000		0.019	10000000			Area Av	8.93833e+06	1.2625e+06
0.0119	0.0147	290000	440000	16000000	22000000		0.021	50000000
0.0092	0.0226	63000	4200000	4200000	140000000		0.023	100000000			Hight Av	3.9244e+08	9.01643e+07
0.0094	0.0167	460000	23000000	38000000	1000000000		0.025
0.0177	0.0195	520000	930000	28000000	35000000		0.027
0.0122	0.0213	350000	830000	21000000	34000000		0.029
0.0095	0.0184	63000	990000	3000000	39000000		0.031
0.0158	0.0159	57000	4700000	2600000	180000000		0.033
0.0323	0.0201	250000	200000	14000000	6300000		0.035
0.0121	0.0169	640000	6800000	36000000	300000000
0.0156	0.018	95000	4600000	7100000	200000000		Bin	Frequency								Bin	Frequency
0.0087	0.0177	60000	1600000	4900000	93000000		0.005	0								0.005	0
0.0093	0.0175	45000	10000000	3700000	400000000		0.007	0								0.007	0
0.0596	0.0172	64000	7400000	710000	310000000		0.009	15								0.009	0
0.0114	0.0318	2700000	3000000	160000000	60000000		0.011	59								0.011	0
0.0118	0.0244	1600000	30000000	95000000	1000000000		0.013	31								0.013	13
0.0117	0.0247	490000	17000000	29000000	600000000		0.015	14								0.015	24
0.0223	0.024	54000	5500000	870000	190000000		0.017	2								0.017	16
0.0076	0.0384	300000	1600000	79000000	28000000		0.019	2								0.019	33
0.0088	0.0124	1700000	3900000	140000000	200000000		0.021	5								0.021	25
0.009	0.0169	1000000	20000000	83000000	930000000		0.023	1								0.023	19
0.0147	0.0168	210000	12000000	8200000	540000000		0.025	0								0.025	4
0.009	0.0189	580000	4700000	46000000	140000000		0.027	0								0.027	1
0.0144	0.0181	34000	6600000	2200000	280000000		0.029	2								0.029	3
0.0183	0.0195	180000	150000	4700000	7500000		0.031	1								0.031	0
0.0121	0.02	810000	5600000	20000000	220000000		0.033	0								0.033	2
0.0086	0.0301	300	5600000	71000	140000000		0.035	0								0.035	1
0.0071	0.0158	1200000	33000000	110000000	1800000000		More	7								More	5
0.0072	0.0151	540000	29000000	51000000	1600000000
0.0094	0.0159	320000	13000000	21000000	730000000
0.0107	0.0216	79000	1700000	4800000	49000000
0.0107	0.0188	360000	290000	33000000	16000000
0.0104	0.0161	300000	8400000	29000000	440000000
0.0103	0.0161	2900	7300000	510000	380000000
0.0115	0.0148	750000	390000	66000000	21000000
0.011	0.0174	180000	15000000	16000000	730000000
0.0092	0.0176	700000	3800000	50000000	180000000
0.0136	0.0182	2200000	3000000	140000000	130000000
0.0138	0.0212	2200000	45000000	130000000	1700000000
0.0145	0.0211	1100000	42000000	62000000	1600000000
0.0652	0.0212	6700	21000000	490000	800000000
0.0077	0.0093	770000	4200000	63000000	240000000
0.0082	0.0156	260000	6600000	22000000	320000000
0.0131	0.0163	360000	8000000	7300000	380000000
0.0135	0.0218	120000	7400000	2500000	220000000
0.0105	0.0222	350000	2500000	23000000	75000000
0.011	0.0167	34000	6800000	2400000	380000000
0.0113	0.013	110000	66000	6400000	3700000
0.0099	0.0235	8400000	220000	620000000	7000000
0.0098	0.0201	6000000	420000	450000000	16000000
0.0099	0.0201	2400000	70000000	180000000	2600000000
0.0099	0.0201	5500	50000000	440000	1900000000
0.0086	0.0202	2900000	20000000	220000000	740000000
0.0087	0.0149	2000000	8100000	150000000	480000000
0.0087	0.0149	2000000	8100000	150000000	480000000
0.0065	0.017	87000	7200000	18000000	340000000
0.0575	0.0147	150000	5500000	2600000	330000000
0.0199	0.0165	18000	1700000	770000	84000000
0.0122	0.0144	1000000	580000	100000000	44000000
0.0122	0.0274	53000	1100000	2800000	33000000
0.0109	0.0195	190000	180000	6400000	5400000
0.0142	0.0216	310000	900000	15000000	34000000
0.0127	0.0224	310000	5700000	15000000	140000000
0.0095	0.0151	1000000	9600000	55000000	440000000
0.0094	0.0152	720000	9400000	38000000	440000000
0.0172	0.0151	520000	14000000	22000000	740000000
0.0172	0.0151	520000	9700000	22000000	530000000
0.0107	0.0236	1400000	770000	100000000	27000000
0.0119	0.0236	11000	770000	450000	27000000
0.01	0.0165	270000	28000000	17000000	1400000000
0.0124	0.0232	280000	3300000	15000000	120000000
0.0539	0.0161	860	14000000	66000	700000000
0.0056	0.0293	450000	420000	40000000	12000000
0.0168	0.0191	12000000	88000	740000000	3100000
0.0141	0.0195	9900000	9800000	650000000	430000000
0.0161	0.0204	4500000	75000000	290000000	3100000000
0.0097	0.0206	57000	65000000	4700000	2700000000
0.0087	0.0199	490000	30000000	41000000	1200000000
0.0094	0.0223	1100000	1300000	93000000	48000000
0.0136	0.0146	260000	3500000	6900000	170000000
0.0085	0.0215	660000	4500000	55000000	130000000
0.0114	0.0126	89000	2200000	6100000	130000000
0.0099	0.0123	380000	260000	20000000	18000000
0.0095	0.0168	120000	7800000	9900000	360000000
0.0095	0.021	84000	2600000	6800000	130000000
0.0148	0.0237	790000	1800000	54000000	89000000
0.0087	0.0213	6200000	12000000	490000000	440000000
0.0087	0.0224	2600000	2700000	210000000	90000000
0.0104	0.0221	1300000	1200000	61000000	39000000
0.0107	0.0118	1000000	6000000	47000000	400000000
0.0168	0.0119	450000	4600000	19000000	300000000
0.0081	0.0145	83000	4000000	6500000	220000000
0.0109	0.0109	6200000	150000	430000000	11000000
0.0083	0.0234	69000	40000000	5400000	1300000000
0.0108	0.0124	5200000	120000	360000000	8900000
0.009	0.0235	680000	34000000	46000000	1100000000
0.0085	0.0164	5700000	5800000	560000000	290000000
0.008	0.0194	2300000	3300000	230000000	130000000
0.0108	0.0193	220000	1300000	17000000	52000000
0.0103	0.0126	500000	930000	22000000	62000000
0.0115	0.0182	320000	430000	23000000	16000000
0.0201	0.0161	410000	890000	31000000	44000000
0.0086	0.015	2900000	45000	250000000	2500000
0.007	0.0201	3000000	7300000	290000000	230000000
0.007	0.0139	2500000	16000000	240000000	1100000000
0.0068	0.0132	1200000	13000000	110000000	890000000
0.0131	0.0129	1800000	6100000	160000000	430000000
0.0126	0.0152	1700000	3800000	140000000	240000000
0.0049	0.015	6100	3400000	920000	220000000
0.0099	0.0203	210000	380000	7400000	15000000
0.0096	0.0182	170000	5500000	6200000	200000000
0.0085	0.0183	120000	4600000	4900000	170000000
0.0251	0.0181	52000	190000	4200000	9000000
0.0161	0.0153	43000	6800000	3700000	340000000
0.0076	0.0164	1000000	5900000	96000000	290000000
0.0078	0.0183	910000	7900000	82000000	400000000
0.0156	0.019	11000000	7200000	730000000	370000000
0.0206	0.0166	10000000	31000000	640000000	1600000000
0.0209	0.0171	5500000	28000000	340000000	1400000000
0.0095	0.0169	270000	15000000	21000000	750000000
0.0096	0.0124	250000	310000	20000000	23000000
0.0092	0.0127	87000	300000	4400000	21000000
0.0096	0.0139	1300000	550000	94000000	33000000
0.0098	0.0144	1300000	2400000	90000000	170000000
0.0118	0.0163	1800000	2400000	120000000	160000000
0.0119	0.0195	1000000	3000000	65000000	130000000
0.0127	0.0199	1700000	1700000	77000000	76000000
0.0121	0.0125	1700000	3900000	80000000	240000000
0.0074	0.0133	530000	4000000	96000000	240000000
0.0124	0.0164	240000	9000000	19000000	420000000
0.0157	0.017	100000	3000000	3700000	150000000
0.0102	0.0235	490000	4300000	34000000	140000000
0.0107	0.0184	680000	6500000	48000000	290000000
0.0123	0.0139	2400000	380000	180000000	19000000
0.0115	0.0186	1600000	14000000	130000000	600000000
0.0182	0.0185	19000	9800000	1700000	420000000
0.0079	0.0138	2200	50000	250000	3000000
					220000

## Sheet: Area
Bin	Frequency
5000	5
10000	5
50000	7
100000	18
500000	41
1000000	25
5000000	32
10000000	9
50000000	2
100000000	0
More	0
Bin	Frequency
5000	2
10000	0
50000	2
100000	2
500000	19
1000000	10
5000000	43
10000000	38
50000000	27
100000000	3
More	0

## Sheet: Summary data
Method	1D C18	Full	Shifted	Parallel 30s
FWHM (min)*	0.121166	0.0160849	0.0129472	0.0181007
Height (counts)*	2.22745e+07	1.62879e+07	1.2625e+06	8929325
Dilution Factor		288.238	232.011	162.18
Area (counts min)*	1.50965e+08	669150000	9.01643e+07	391823750
Asymmetry factor	2.64044	2.5835	4.91236	2.51854
Surf. coverage	N/A	0.2613	0.6226	0.7439
n’c	292	156	892	801
tR rep. (s) (n=5)	N/A	N/A	0.1727	0.2105
𝞼 (min)	0.0515598	0.00684465	0.00550946	0.00770242
F (uL)	160	1400	1400	700
inj V (uL)	10	10	10	10
Analysis time (min)	60	60	60	60
Mod time (min)	60	0.5	0.5	0.5
M	1	120	120	120
